# Supplementary material for: Transcriptome and metabolome analysis to reveal major genes of saikosaponin biosynthesis in Bupleurum chinense
Source: BMC Genomics. 2021 Nov 19;22:839. doi: 10.1186/s12864-021-08144-6 (PMC8603497; doi:10.1186/s12864-021-08144-6)
Supplement: Supplementary file 1 — Additional file 1: Table S1. A list of 600 metabolites identified in four organs. Table S2. Mean content of Saikosaponin A (SSa) and Saikosaponin D (SSd) among the root, stem, leaf, flower. Table S3. Summary of unigene ID and sequence of B.Chinese. Table S4. FPKM values of unigenes involved in the saikosaponin synthesis pathways among the root, stem, leaf and flower. Table S5. Interaction value between metabolite and gene. Table S6. Primer list used in real-time PCR analysis. [file 12864_2021_8144_MOESM1_ESM.xlsx]

## Sheet: S1
Supplementary Table S1. A list of 600 metabolites identified in four organs. RT (min), retention time; Class, Classification of metabolites.
Metabolites ID	Metabolite name	Formula	Molecular Weight (Da)	RT (min)	Class
Com1	(Rs)-Mevalonic Acid	C6H12O4	148.157	0.75	Organic Acid And Its Derivatives
Com2	1,4-Dicaffeoylquinic Acid	C25H24O12	516.451	6.25	Organic Acid And Its Derivatives
Com3	1,6-Anhydro-β-D-Glucopyranose	C6H10O5	162.141	0.73	Carbohydrates
Com4	Kaempferol 3,7-dirhamnoside (Kaempferitrin)	C27H30O14	578.164	10.21	Flavonol
Com5	1,5-Anhydro-D-glucitol	C6H12O5	164.069	0.73	Alcohols and polyols
Com6	L-Gulonic-γ-lactone	C6H10O6	178.048	0.78	Carbohydrates
Com7	L-Fucose	C6H12O5	164.069	0.83	Carbohydrates
Com8	L(-)-Malic acid	C4H6O5	134.022	0.63	Organic Acid And Its Derivatives
Com9	Citric acid	C6H8O7	192.027	0.6	Organic Acid And Its Derivatives
Com10	Raffinose	C18H32O16	504.169	0.9	Carbohydrates
Com11	Saikosaponin A +HCOOH 1	C42H68O13	780.982	16.13	Terpenoids
Com12	Lactobionic acid	C12H22O12	358.296	0.59	Carbohydrates
Com13	L-3-Phenyllactic Acid	C9H10O3	166.174	0.74	Organic Acid And Its Derivatives
Com14	Kaempferol7-O-β-D-glucopyranoside	C21H20O11	448.377	9.27	Others
Com15	Kinsenoside	C10H16O8	264.229	0.89	TCM
Com16	Vanillin	C8H8O3	152.147	4.03	Phenols
Com17	Vicenin	C27H30O15	594.518	4.83	Flavonoids
Com18	N-Acetyl-L-methionine	C7H13NO3S	191.248	2.89	Carboxylic acids and derivatives
Com19	Rhamnetin (7-O-methxyl quercetin)	C16H12O7	316.058	1.6	Flavonol
Com20	Geranylacetone	C13H22O	194.313	14.32	Lipids and lipid-like molecules
Com21	Pinoresinol-glucoside	C26H32O11	520.526	9.17	Phenylpropanoids
Com22	L-(-)-Tyrosine	C9H11NO3	181.074	1.3	Amino Acid And Its Derivatives
Com23	Inositol	C6H12O6	180.063	0.72	Carbohydrates
Com24	Indole-5-carboxylic acid	C9H7NO2	161.048	0.9	Indole And Its Derivatives
Com25	D-(+)-Malic acid	C4H6O5	134.087	0.61	Tca Cycle
Com26	D-(+)-Glucose	C6H12O6	180.156	0.79	Carbohydrates
Com27	D-(+)-Cellotriose	C18H32O16	504.437	0.91	Carbohydrates
Com28	Kynurenic acid	C10H7NO3	189.043	4.52	Organic Acid And Its Derivatives
Com29	G6P	C6H13O9P	260.136	0.63	Organic Acid And Its Derivatives
Com30	D-2-Hydroxypentanedioic acid	C5H6Na2O5	192.078	0.51	Amino Acid And Its Derivatives
Com31	2'-O-acetylpoliumoside	C37H48O20	812.765	15.41	TCM
Com32	2-Methylglutaric Acid	C6H10O4	146.141	0.64	Organic Acid And Its Derivatives
Com33	2-Methylenesuccinic acid	C5H6O4	130.099	0.62	Fatty acid
Com34	2-Isopropylmalate	C7H12O5	176.167	0.66	Organic Acid And Its Derivatives
Com35	Methylmalonic Acid	C4H6O4	118.088	0.56	Organic Acid And Its Derivatives
Com36	E-3,4,5'-Trihydroxy-3'-glucopyranosylstilbene			10.7	Others
Com37	Uridine 5'-monophosphate	C9H13N2O9P	324.036	0.8	Nucleotide and its derivates
Com38	Nicotinamide-N-oxide	C6H6N2O2	138.043	0.7	Vitamins
Com39	D-Fructose-1,6-biphosphate	C6H14O12P2	339.996	0.6	Carbohydrates
Com40	Poricoic Acid B	C30H44O5	484.667	17.57	TCM
Com41	Pyrroloquinoline quinone	C14H6N2O8	330.012	23.5	Alkaloids
Com42	Plantagoside	C21H22O12	466.392	4.55	Flavonoids
Com43	Pantothenol	C9H19NO4	205.131	0.9	Alcohols and polyols
Com44	D-Xylonic acid	C5H10O6	166.048	0.69	Organic Acid And Its Derivatives
Com45	Formononetin 7-O-glucoside (Ononin)	C22H22O9	430.126	0.73	Isoflavone
Com46	L-(+)-Tartaric acid	C4H6O6	150.016	0.64	Organic Acid And Its Derivatives
Com47	DL-Arabinose	C5H10O5	150.053	0.71	Carbohydrates
Com48	D(+)-Glucose	C6H12O6	180.063	0.73	Carbohydrates
Com49	Suberic acid	C8H14O4	174.089	0.63	Organic Acid And Its Derivatives
Com50	Chlorogenic acid methyl ester	C17H20O9	368.111	5.2	Quinate and its derivatives
Com51	L-Saccharopine	C11H20N2O6	276.132	0.72	Amino Acid And Its Derivatives
Com52	3-Hydroxy-3-methyl butyric acid	C5H10O3	118.063	0.98	Organic Acid And Its Derivatives
Com53	Isocitrate	C6H8O7	192.124	0.48	Organic Acid And Its Derivatives
Com54	Isochlorogenic acid A	C25H24O12	516.451	6.21	Alcohols and polyols
Com55	Isoacteoside	C29H36O15	624.587	8.66	Phenylpropanoids and polyketides
Com56	GA7-1			11.37	Phytohormones
Com57	Fumaric Acid	C4H4O4	116.072	0.56	Tca Cycle
Com58	Benzoic acid	C7H6O2	122.121	23.09	Benzoic Acid And Its Derivatives
Com59	Benzoylformic Acid	C8H6O3	150.131	1.07	Benzoic Acid And Its Derivatives
Com60	Chrysoeriol O-acetylhexoside		504.1	0.9	Flavone
Com61	Chrysoeriol 8-C-pentosyl-O-rutinoside		740.2	8.07	Flavone C-glycosides
Com62	Fraxin	C16H18O10	370.308	5.76	Phenylpropanoids
Com63	Geranylgeraniol	C20H34O	290.483	17.95	Isoprenoids
Com64	Biopterin	C9H11N5O3	237.215	1.5	Organoheterocyclic compounds
Com65	Sebacic acid	C10H18O4	202.247	0.63	Fatty acid
Com66	7-Methylguanosine	C11H17N5O5	298.275	3.9	Nucleotide And Its Derivates
Com67	9-Hotre	C18H30O3	294.429	14.33	Fatty acid
Com68	L-Arabitol	C5H12O5	152.146	0.71	Sugar Alcohols
Com69	D-Malic Acid	C4H6O5	134.087	0.56	Tca Cycle
Com70	D-Mannose-6-phosphate	C6H13O9P	260.136	0.53	Carbohydrates
Com71	D-Tagatose	C6H12O6	180.156	0.62	Carbohydrates
Com72	Dulcitol	C6H14O6	182.172	0.69	Carbohydrates
Com73	Xanthosine	C10H12N4O6	284.225	1.16	Nucleotide And Its Derivates
Com74	D-Xylose	C5H10O5	150.13	0.72	Carbohydrates
Com75	D-Xylulose	C5H10O5	150.13	0.72	Carbohydrates
Com76	N-Acetylaspartate	C6H9NO5	175.139	0.59	Amino Acid And Its Derivatives
Com77	N,N-Dimethylglycine	C4H9NO2	103.12	0.64	Amino Acid And Its Derivatives
Com78	γ,γ-Dimethylallyl pyrophosphate	C5H12O7P2	246.092	0.71	Others
Com79	Laricitrin	C16H12O8	332.053	1.7	Flavonol
Com80	Isorhamnetin-3-O-neohespeidoside	C28H32O16	624.544	7.93	Flavonoids
Com81	Isoliquiritin	C21H22O9	418.394	9.12	Flavonoids
Com82	Isomucronulatol-7-O-glucoside	C23H28O10	464.462	6.52	Flavonoids
Com83	Adipic acid	C6H10O4	146.058	0.7	Organic Acid And Its Derivatives
Com84	2–furanoic acid	C5H4O3	112.016	0.6	Organic Acid And Its Derivatives
Com85	Androsin	C15H20O8	328.315	1.59	Phenols
Com86	A-Ketoglutaric Acid	C5H6O5	146.098	0.67	Tca Cycle
Com87	Ribitol	C5H12O5	152.069	0.7	Sugar Alcohols
Com88	Allantoin	C4H6N4O3	158.115	0.67	others
Com89	Prunindihydrochalcone	C21H24O10	436.409	7.38	Phenols
Com90	Lactic acid	C3H6O3	90.078	0.72	Organic Acid And Its Derivatives
Com91	Oxaloacetate	C4H4O5	132.072	0.63	Organic Acid And Its Derivatives
Com92	Quercitrin	C21H20O11	448.377	7.2	Flavonoids
Com93	Fructose	C6H12O6	180.063	0.74	Carbohydrates
Com94	glucose-1-phosphate	C6H13O9P	260.136	0.65	Carbohydrates
Com95	13-HOTrE(r)	C18H30O3	294	12.7	Fatty acid
Com96	9-HpOTrE	C18H30O4	310.1	15.8	Fatty acid
Com97	Cyclic AMP	C10H12N5O6P	329.1	3.6	Nucleotide and its derivates
Com98	2-Deoxyribose 5'-phosphate	C5H11O7P	214.1	0.65	Carbohydrates
Com99	5-hydroxyhexanoic acid	C6H12O3	132.079	0.74	Organic Acid And Its Derivatives
Com100	Maltotetraose	C24H42O21	666.1	0.87	Carbohydrates
Com101	Deoxyguanosine diphosphate (dGDP)	C10H15N5O10P2	427.201	0.68	Nucleotide And Its Derivates
Com102	deoxyguanosine 5'-monophosphate (dGMP)	C10H14N5O7P	347.221	0.68	Nucleotide And Its Derivates
Com103	D-Glutamic Acid	C5H9NO4	147.129	0.73	Amino Acid And Its Derivatives
Com104	D-Glucuronic acid	C6H10O7	194.139	0.54	Carbohydrates
Com105	N-Acetylthreonine	C6H11NO4	161.069	0.78	Amino Acid And Its Derivatives
Com106	5-Hydroxymethyluracil	C5H6N2O3	142.113	0.9	Nucleotide And Its Derivates
Com107	5'-Hydroxyacetophenone	C8H8O2	136.148	5.6	TCM
Com108	Myricitrin	C21H20O12	464.376	6.86	Flavonoids
Com109	5-Feruloylquinic acid	C17H20O9	368.335	4.71	Polyphenol
Com110	Aromadedrin (Dihydrokaempferol)	C15H12O6	288.063	6.6	Flavonol
Com111	Pinocembrin (Dihydrochrysin)	C15H12O4	256.074	0.7	Flavanone
Com112	Isovitexin 7-O-glucoside (Saponarin)	C27H30O15	594.159	7.81	Others
Com113	Aminomalonic acid	C3H5NO4	119.022	0.73	Organic Acid And Its Derivatives
Com114	D-Glucose 6-phosphate	C6H13O9P	260.03	0.63	Carbohydrates
Com115	sesamolin	C20H18O7	370.105	5.01	Others
Com116	D-(+)-Sucrose	C12H22O11	342.116	0.87	Carbohydrates
Com117	Phosphopyruvic acid	C3H5O6P	168.042	0.61	Organic Acid And Its Derivatives
Com118	3,7-Di-O-methylquercetin	C17H14O7	330.074	8.89	Flavonol
Com119	1-O-beta-D-Glucopyranosyl sinapate	C17H22O10	386.1	7.87	Hydroxycinnamoyl derivatives
Com120	Lonicerin	C27H30O15	594.518	7.67	Flavonoids
Com121	Flavin Adenine Dinucleotide	C27H33N9O15P2	785.55	5.76	Nucleotide And Its Derivates
Com122	Tiliroside	C30H26O13	594.52	7.69	Flavonoids
Com123	Parishin E	C19H24O13	460.386	16.55	Phenols
Com124	Palmitaldehyde	C16H32O	240.425	14.03	Organic Acid And Its Derivatives
Com125	Orcinol glucosid	C13H18O7	286.278	12.46	Phenols
Com126	Isochlorogenic acid C	C25H24O12	516.451	6.81	Alcohols and polyols
Com127	D-Fructose 6-phosphate	C6H13O9P	260.03	0.64	Carbohydrates
Com128	Methyl indole-3-acetate	C11H11NO2	189.079	0.7	Phytohormones
Com129	Cis-Aconitic Acid	C6H6O6	174.108	0.6	Tca Cycle
Com130	AMP	C10H14N5O7P	347.221	0.8	Nucleotide And Its Derivates
Com131	9,10-EODE	C18H32O3	296	0.7	Fatty acid
Com132	L-(+)-Arginine	C6H14N4O2	174.112	0.79	Amino Acid And Its Derivatives
Com133	N-Acetyl-L-glutamic acid	C7H11NO5	189.064	0.67	Amino Acid And Its Derivatives
Com134	Chlorogenic acid	C16H18O9	354.309	6.23	Polyphenol
Com135	Citraconic Acid	C5H6O4	130.099	0.57	Organic Acid And Its Derivatives
Com136	Hydrocinnamic Acid	C9H10O2	150.174	0.63	Organic Acid And Its Derivatives
Com137	Hydroxycitric acid	C6H8O8	208.123	0.63	Organic Acid And Its Derivatives
Com138	Homogentisic Acid	C8H8O4	168.147	0.84	Organic Acid And Its Derivatives
Com139	Salidroside	C14H20O7	300.304	5.67	Phenols
Com140	Salicylic acid	C7H6O3	138.121	0.67	Phytohormones
Com141	Saikosaponin B4	C43H72O14	813.023	15.4	Terpenoids
Com142	Rutin	C27H30O16	610.518	6.66	Flavonoids
Com143	Dihydroquercetin (Taxifolin)	C15H12O7	304.058	0.66	Flavonol
Com144	3-(2-Naphthyl)-D-alanine	C13H13NO2	215.1	5.9	Amino Acid And Its Derivatives
Com145	Glutathione reduced form	C10H17N3O6S	307.084	0.8	Amino Acid And Its Derivatives
Com146	Sinomenine	C19H23NO4	329.39	10.26	Alkaloids
Com147	Quercetin 3-β-D-glucoside	C21H20O12	464.376	6.78	Glycosides
Com148	Quercetin 7-rhamnoside; Vincetoxicoside B	C21H20O11	448.377	7.13	Flavonoids
Com149	Quercetin-3'-O-glucoside	C21H20O12	464.376	6.51	TCM
Com150	Quercetin-3-O-Sophoroside	C27H30O1	626.517	5.95	Alkaloids
Com151	2-Hydroxyisocaproic Acid	C6H12O3	132.158	0.7	Organic Acid And Its Derivatives
Com152	2-Hydroxybutanoic Acid	C4H8O3	104.104	0.62	Organic Acid And Its Derivatives
Com153	2-Hydroxyadenosine	C10H13N5O5	283.241	2.73	Alkaloids
Com154	2-Deoxyribose 1-Phosphate	C5H11O7P	214.11	0.57	Carbohydrates
Com155	2,4-Dihydroxybenzoic Acid	C7H6O4	154.12	1.35	Organic Acid And Its Derivatives
Com156	D-(+)-Glucono-1,5-lactone	C6H10O6	178.048	0.8	Carbohydrates
Com157	Kaempferol	C15H10O6	286.236	9.94	Flavonoids
Com158	Isovitexin	C21H20O10	432.378	6.93	Flavonoids
Com159	JA-Ile			11.79	Phytohormones
Com160	Sinapaldehyde glucoside	C17H22O9	370.351	5.01	Polyphenol
Com161	Shikimic acid	C7H10O5	174.151	0.57	Organic Acid And Its Derivatives
Com162	Momordin Ic	C41H64O13	764.939	13.71	Terpenoids
Com163	Arbutin	C12H16O7	272.251	2.25	Organic oxygen compounds
Com164	Apigenin 5-O-glucoside	C21H20O10	432.378	6.93	Flavonoids
Com165	α-Benzylsuccinic acid	C11H12O4	208.211	0.93	Organic Acid And Its Derivatives
Com166	D-Fructose-1,6-bisphosphate	C6H14O12P2	340.116	0.5	Sugar Acids And Its Derivatives
Com167	D-erythrose-4-phosphate	C4H9O7P	200.084	0.61	Organic oxygen compounds
Com168	8-Gingerol 1	C43H32O20	868.702	0.84	Phenols
Com169	Ribulose-5-phosphate	C5H11O8P	230.02	0.6	Carbohydrates
Com170	Methylglutaric acid	C6H10O4	146.06	0.75	Organic Acid And Its Derivatives
Com171	Caffeic acid O-glucoside	C15H18O9	342	1.4	Hydroxycinnamoyl derivatives
Com172	5-O-p-Coumaroylquinic acid	C16H18O8	338	4.2	Quinate and its derivatives
Com173	Syringetin	C17H14O8	346.069	6.59	Flavonol
Com174	β-Pseudouridine	C9H12N2O6	244.07	0.9	Nucleotide and its derivates
Com175	Galactinol	C12H22O11	342.116	0.87	Carbohydrates
Com176	4-Coumaroylquinic acid	C16H18O8	338.309	3.97	Polyphenol
Com177	3-Hydroxynaphthalene-2,7-Disulphonic acid	C10H8O7S2	304.296	0.77	Organic Acid And Its Derivatives
Com178	3-Indoleacrylic acid	C11H9NO2	187.195	4.54	Indole And Its Derivatives
Com179	(+)-Dihydrojasmonic acid	C12H20O3	212.141	13.03	Phytohormones
Com180	Rehmannioside A	C21H32O15	524.47	8.56	Terpenoids
Com181	4-Hydroxy-2-Oxoglutaric Acid	C5H6O6	162.098	0.68	Organic Acid And Its Derivatives
Com182	4-Hydroxy-3-methoxycinnamic acid	C10H10O4	194.184	1.07	Polyphenol
Com183	Isochlorogenic acid B	C25H24O12	516.451	6.76	Alcohols and polyols
Com184	Coniferin	C16H22O8	342.132	0.87	Phenols
Com185	Pinobanksin	C15H12O5	272.069	9.3	Flavonol
Com186	Afzelechin (3,5,7,4'-Tetrahydroxyflavan)	C15H14O5	274.084	0.7	Flavanone
Com187	4-O-Caffeoylquinic acid	C16H18O9	354.309	6.2	Alcohols and polyols
Com188	Pyruvic Acid	C3H4O3	88.062	0.59	Tca Cycle
Com189	Glucosylvitexin	C27H30O15	594.518	4.84	Flavonoids
Com190	Glutaric Acid	C5H8O4	132.115	0.58	Organic Acid And Its Derivatives
Com191	Malonicacid	C3H4O4	104.062	0.57	Organic Acid And Its Derivatives
Com192	Trifolirhizin +HCOOH	C22H22O10	446.404	18.58	Flavonoids
Com193	Trehalose	C12H22O11	342.297	0.74	Carbohydrates
Com194	Trehalose 6-phosphate	C12H23O14P	422.276	0.51	Carbohydrates
Com195	Oleanolic acid	C30H48O3	456.7	17.57	Lipids and lipid-like molecules
Com196	2,3-Dihydroxybenzoic acid	C7H6O4	154.027	0.73	Organic Acid And Its Derivatives
Com197	Vitamin D3	C27H44O	384.339	0.75	Vitamins
Com198	Oxoadipic acid	C6H8O5	160.037	0.78	Organic Acid And Its Derivatives
Com199	3-O-p-coumaroyl shikimic acid O-hexoside	C22H26O12	482.1	5.3	Quinate and its derivatives
Com200	Syringic acid O-glucoside		360.1	1.1	Benzoic Acid And Its Derivatives
Com201	Di-O-methylquercetin	C17H14O7	330.1	11.8	Flavonol
Com202	Salicylic acid O-glucoside	C13H16O8	300.1	2.66	Phytohormones
Com203	Coniferyl Alcohol	C10H12O3	180.2	7.43	Phenols
Com204	Crocetin	C20H24O4	328.402	10.65	Isoprenoids
Com205	Malate	C4H6O5	134.087	0.63	Tca Cycle
Com206	Saikosaponin D 1	C42H68O13	780.982	17.07	Terpenoids
Com207	3-Hydroxybutyrate	C4H8O3	104.104	0.56	Organic Acid And Its Derivatives
Com208	3-Dehydroshikimic acid	C7H8O5	172.14	0.57	Organic Acid And Its Derivatives
Com209	3-Hydroxy-4-methyl-3-carboxypentanoate			0.7	Others
Com210	Esculin hydrate	C15H16O9	340.282	3.68	Phenylpropanoids
Com211	LysoPA 18:0 (2n isomer)	C21H35O7P	438.27	0.81	Glycerophospholipids
Com212	N-Acetyl-D-Glucosamine	C8H15NO6	221.208	0.78	Carbohydrates
Com213	β-D-Lactose	C12H22O11	342.297	0.74	Carbohydrates
Com214	LysoPA 18:0	C21H35O7P	438.27	0.8	Glycerophospholipids
Com215	DL-homocysteine	C4H9NO2S	134.9	0.7	Amino Acid And Its Derivatives
Com216	Purpureaside C	C35H46O20	786.728	7.61	Phenylpropanoids
Com217	12OHJA-Ile-1			8.79	Phytohormones
Com218	Hyperin	C21H20O12	464.376	6.52	Flavonoids
Com219	Sulfosalicylic acid	C7H6O6S	218.184	0.66	Benzene and substituted derivatives
Com220	Sucralose	C12H19Cl3O8	397.634	0.63	Organic oxygen compounds
Com221	Astragalin	C21H20O11	448.377	7.54	Flavonoids
Com222	Allysine(6-Oxo DL-Norleucine)	C6H11NO3	145.074	0.7	Amino Acid And Its Derivatives
Com223	Tricin O-malonyl rhamnoside		562.1	8.38	Flavone
Com224	Tricin O-saccharic acid		522.1	8.77	Flavone
Com225	Tricin 5-O-rutinoside		638.1	7.91	Flavone
Com226	Tricin O-eudesmic acid		524.1	9.71	Flavone
Com227	O-p-coumaroyl-O-salicyloyl quinic acid	C23H22O10	458.1	10.24	Quinate and its derivatives
Com228	Eudesmoyl quinic acid	C17H22O10	386.1	3.04	Quinate and its derivatives
Com229	Methylhesperidin	C29H36O15	624.587	7.95	Flavonoids
Com230	D-3-Phosphoglyceric acid	C3H5H2O7P	230.021	0.73	Lipids and lipid-like molecules
Com231	L-Epicatechin	C15H14O6	290.268	4.7	Catechin derivatives
Com232	1-Methylhistidine	C7H11N3O2	169.181	1.1	Amino Acid And Its Derivatives
Com233	2,6-Diaminooimelic Acid	C7H14N2O4	190.197	0.7	Organic Acid And Its Derivatives
Com234	2,6-Dihydroxypurine	C5H4N4O2	152.111	0.79	Nucleotide And Its Derivates
Com235	Angelicin	C11H6O3	186.163	13.07	Phenylpropanoids and polyketides
Com236	Allopurinol	C5H4N4O	136.111	0.7	Nucleotide And Its Derivates
Com237	Agmatine Sulfate	C5H14N4	130.191	0.63	Phenolamine
Com238	Alantolactone	C15H20O2	232.318	13.08	TCM
Com239	Albiflorin	C23H28O11	480.462	10.31	Terpenoids
Com240	trans-3-Hydroxy-L-proline	C5H9NO3	131.13	0.81	Amino Acid And Its Derivatives
Com241	trans-3-Indoleacrylic acid	C11H9NO2	187.195	2.58	Organic Acid And Its Derivatives
Com242	trans-Zeatin-riboside	C15H21N5O5	351.358	0.65	Phytohormones
Com243	N-formylmethionine	C6H11NO3S	177.221	3.97	Amino Acid And Its Derivatives
Com244	SCLAREOLIDE	C16H26O2	250.376	14.15	Others
Com245	N', N''-Dicaffeoylspermidine			24.25	Polyamine
Com246	N', N''-DiFeruloylspermidine	C27H35N3O6	497.58	15.75	Phenolamine
Com247	N', N''-DiFeruloylagamtine-N-arabinoside			17.37	Phenolamine
Com248	N,N-Dimethyl-1,4-phenylenediamine	C8H12N2	136.194	2.2	Others
Com249	N', N''-Di-p-Coumaroylspermidine	C25H31N3O4	437.53	11.47	Phenolamine
Com250	Parthenolide	C15H20O3	248.317	6.81	Isoprenoids
Com251	p-Anisaldehyde	C8H8O2	136.148	6.16	Pyridine And Its Derivatives
Com252	Panaxydol	C17H24O2	260.371	17.44	Lipids and lipid-like molecules
Com253	Colchicine	C22H25NO6	399.437	12.41	Alkaloids and derivatives
Com254	Coniferyl aldehyde	C10H10O3	178.185	14.95	Polyphenol
Com255	COLUMBIANETIN ACETATE	C16H16O5	288.295	12.56	Phenylpropanoids
Com256	Linthospermic Acid +Na	C27H22O12	538.456	6.98	Phenolic acids
Com257	L-Leucine	C6H13NO2	131.173	1.23	Amino Acid And Its Derivatives
Com258	L-Isoleucine	C6H13NO2	131.173	1.23	Amino Acid And Its Derivatives
Com259	Kaempferol-3-gentiobioside	C27H30O16	610.518	5.08	Flavonoids
Com260	Jasmonic acid	C12H18O3	210.27	8.27	Phytohormones
Com261	Jatrorrhizine	C20H20NO4+	338.377	6.53	Alkaloids
Com262	Deoxyguanosine	C10H13N5O4	267.241	0.99	Nucleotide And Its Derivates
Com263	Denin	C33H56O14	676.79	13.46	Flavonoids
Com264	di-C,C-hexosyl-apigenin	C27H30O15	594.518	4.28	Flavonoids
Com265	curcumenol	C15H22O2	234.334	12.57	Lipids and lipid-like molecules
Com266	Tetraethylammonium fluoride dihydrate	C8H20FN	149.25	9.73	Pyrimidines
Com267	Phenylacetyl-L-Glutamine	C13H16N2O4	264.277	1.03	Amino Acid And Its Derivatives
Com268	Kaempferol 3-O-robinobioside (Biorobin)	C27H30O15	594.518	4.7	Flavonol
Com269	Biotin	C10H16N2O3S	244.311	9.67	Vitamins
Com270	N1-Acetylspermine	C12H28N4O	244.377	1.13	Organic Acid And Its Derivatives
Com271	N6-Acetyl-L-Lysine	C8H16N2O3	188.224	0.76	Amino Acid And Its Derivatives
Com272	7-O-Methylaloeresin A	C29H30O11	554.542	7.22	TCM
Com273	3-Methylcrotonyl Glycine	C7H11NO3	157.167	0.61	Organic Acid And Its Derivatives
Com274	6-Hydroxynicotinic Acid	C6H5NO3	139.109	1	Pyridine And Its Derivatives
Com275	8-Hydroxyguanosine	C10H13N5O6	299.24	0.97	Nucleotide And Its Derivates
Com276	8-Hydroxy-2-Deoxyguanosine	C10H13N5O5	283.241	17.78	Nucleotide And Its Derivates
Com277	Arctiin+NH3	C27H34O11	534.552	7.78	Phenylpropanoids
Com278	Protopine	C20H19NO5	353.369	6.13	Alkaloids and derivatives
Com279	Protocatechuic Acid	C7H6O4	154.12	0.59	Phenols And Its Derivatives
Com280	Prim-O-glucosylcimifugin	C22H28O11	468.451	5.19	Flavonoids
Com281	Polypodine B	C27H44O8	496.633	0.83	Terpene
Com282	Β-Nicotinamide Mononucleotide	C11H15N2O8P	334.219	0.72	Nucleotide And Its Derivates
Com283	β-Nicotyrine	C10H10N2	158.2	2.84	Alkaloids
Com284	1-Methyladenine	C6H7N5	149.153	0.82	Nucleotide And Its Derivates
Com285	18-Nor-4,15-dihydroxyabieta-8,11,13-trien-7-one	C19H26O3	302.408	6.52	Terpene
Com286	1H-Indole-3-Acetic Acid	C10H9NO2	175.184	5.66	Indole And Its Derivatives
Com287	1-Amino-1-cyclopentanecarboxylic acid	C6H11NO2	129.157	0.84	Amino Acid And Its Derivatives
Com288	Anise oil	C14H18O3	234.291	15.74	Benzene and substituted derivatives
Com289	Sedoheptulose Anhydride	C7H12O6	192.167	0.61	Carbohydrates
Com290	Procyanidin A2	C30H24O12	576.5	6.08	Proanthocyanidins
Com291	Spermidine	C7H19N3	145.246	0.5	Polyamine
Com292	(+)-Tetrandrine	C38H42N2O6	622.75	5.53	Alkaloids
Com293	(+)-epipinoresinol-4-O-β-D-glucoside	C26H32O11	520.53	6.92	TCM
Com294	Stachydrine	C7H13NO3	159.183	0.78	Alkaloids
Com295	(-)-Norepinephrine N-hexoside	C14H21NO8	331.32	0.77	Others
Com296	(+-)-Baclofen	C10H12ClNO2	213.661	9.53	Others
Com297	(-)-trans-Carveol	C10H16O	152.233	1.09	Lipids and lipid-like molecules
Com298	Homoserine	C4H9NO3	119.119	0.76	Amino Acid And Its Derivatives
Com299	(-)-N-[3',4'-Dihydroxy-(E)-cinnamoyl]-L-glutamic acid	C14H15N1O7	309.271	19.23	Amino Acid And Its Derivatives
Com300	Spermidine derivative	C8H21N3O6	255.27	17.31	Phenolamine
Com301	Spermine	C10H26N4	202.34	0.56	Polyamine
Com302	Geraniol	C10H18O	154.249	11.59	Lipids and lipid-like molecules
Com303	Cinnamoyl choline			6.38	Vitamin derivative
Com304	Glu-Glu	C10H14N2O7	276.243	0.82	Amino Acid And Its Derivatives
Com305	Cinnamaldehyde	C9H8O	132.159	2.87	Phenylpropanoids and polyketides
Com306	Methoxy indoleacetic acid	C11H11NO3	205.21	2.55	Phytohormones
Com307	Ligustilide	C12H14O2	190.238	12.62	Organoheterocyclic compounds
Com308	methylChrysoeriol 5-O-hexoside	C23H24O11	476.43	8.42	Flavonoids
Com309	Histidine	C6H9N3O2	155.155	0.61	Amino Acid And Its Derivatives
Com310	L-Homocarnosine	C10H16N4O3	240.259	0.64	Amino Acid And Its Derivatives
Com311	L-Homocystine	C8H16N2O4S2	268.354	0.9	Amino Acid And Its Derivatives
Com312	Histamine	C5H9N3	111.145	0.79	Amino Acid And Its Derivatives
Com313	Ferulic Acid /4-Hydroxy-3-Methoxycinnamic Acid	C10H10O4	194.184	3.41	Lipids and lipid-like molecules
Com314	Esculetin	C9H6O4	178.141	3.16	Phenylpropanoids and polyketides
Com315	Hordenine	C10H15NO	165.232	1.61	Benzene and substituted derivatives
Com316	Strychnine	C21H22N2O2	334.419	7.1	TCM
Com317	Phosphocreatine	C4H10N3O5P	211.113	1.08	Amino Acid And Its Derivatives
Com318	Oleic acid	C18H34O2	282.461	18.28	Lipids and lipid-like molecules
Com319	S-(5-Adenosy)-L-Homocysteine	C14H20N6O5S	384.411	0.82	Amino Acid And Its Derivatives
Com320	Nα-Acetyl-L-Arginine	C8H16N4O3	216.238	0.81	Amino Acid And Its Derivatives
Com321	O-Acetyl-L-serine	C5H9NO4	147.129	0.76	Others
Com322	3-Hydroxy-3-Methylpentane-1,5-Dioic Acid	C6H10O5	162.141	4.23	Amino Acid And Its Derivatives
Com323	3-dihydrocadambine	C27H34N2O10	546.566	6.1	TCM
Com324	3,7-Dimethoxykaempferol-C-glucoside			8.42	Flavonoids
Com325	3,5-Dimethoxy-4-Hydroxycinnamic Acid	C11H12O5	224.21	4.51	Organic Acid And Its Derivatives
Com326	4-Hydroxybenzaldehyde	C7H6O2	122.121	11.54	Organic oxygen compounds
Com327	N-Lauryldiethanolamine	C16H35NO2	273.455	0.6	Others
Com328	Nobiletin	C21H22O8	402.395	10.91	Flavonoids
Com329	Nicotinuric Acid	C8H8N2O3	180.161	9.67	Vitamins
Com330	Nicotinic Acid	C6H5NO2	123.109	0.77	Vitamins
Com331	Nicotinic acid-hexoside			1.09	Polyphenol
Com332	Apigenin O-malonylhexoside			4.7	Flavonoids
Com333	ANGELOL-K	C20H24O7	376.405	12.24	TCM
Com334	Apigenin 6-C-glucoside	C21H21O10	432.378	5.34	Flavonoids
Com335	Topotecan	C23H23N3O5	421.446	12.21	Alkaloids
Com336	Nicotinate ribonucleoside	C11H13NO6	255.224	0.76	Organic oxygen compounds
Com337	trans-2-Hexenal	C6H10O	98.143	12.33	Others
Com338	Muramic acid	C9H17NO7	251.234	15.58	Organic oxygen compounds
Com339	β-Gentiobiose	C12H22O11	342.297	0.6	Carbohydrates
Com340	Urea	CH4N2O	60.055	0.63	others
Com341	Palmitic acid	C16H32O2	256.424	18.32	Lipids and lipid-like molecules
Com342	Palmatrubine	C20H20NO4	338.377	6.57	Alkaloids
Com343	Kaempferitrin	C27H30O14	578.519	5.84	Flavonoids
Com344	O-Phosphocholine	C5H15ClNO4P	219.604	0.77	Others
Com345	Oroxin B	C27H30O15	594.518	4.44	Flavonoids
Com346	LPC(1-acyl 18:3)	C26H48NO7P	517.63	14.95	Fatty acid
Com347	LPC(1-acyl 18:2)	C26H50NO7P	519.65	14.52	Fatty acid
Com348	γ-Aminobutyric Acid	C4H9NO2	103.12	0.69	Organic Acid And Its Derivatives
Com349	γ-Glu-Leu	C11H20N2O5	260.287	2.91	Amino Acid And Its Derivatives
Com350	δ-Hexanolactone	C6H10O2	114.142	0.71	Lactones
Com351	L-Mimosine	C8H10N2O4	198.176	0.71	Lipids and lipid-like molecules
Com352	L-Ornithine	C5H13ClN2O2	132.161	0.7	Amino Acid And Its Derivatives
Com353	LPC(1-acyl 16:1)	C24H48NO7P	493.61	14.12	Fatty acid
Com354	LPC(1-acyl 16:0)	C24H50NO7P	495.63	15.06	Fatty acid
Com355	LPC(1-acyl 18:1)	C26H52NO7P	521.67	15.29	Fatty acid
Com356	LPC(1-acyl 16:2)	C24H46NO7P	491.6	13.15	Fatty acid
Com357	ISOSAKURANETIN	C16H14O5	286.279	5.08	Flavonoids
Com358	Guanosine	C10H13N5O5	283.241	0.91	Nucleotide and its derivates
Com359	Diethanolamine	C4H11NO2	105.136	0.73	Polyamine
Com360	Dihydroxy tomatidine-O-hexosyl-O-rhamnoside			4.79	glycoalkaloid
Com361	Orotic acid	C5H4N2O4	156.096	3.4	Vitamins
Com362	N- Feruloylcadaverine			14.94	Polyamine
Com363	Tetrahydrojatrorrhizine	C20H23NO4	341.401	5.79	Alkaloids
Com364	Neotuberostemonine	C22H33NO4	375.502	12.19	Alkaloids
Com365	N-Caffeoylagmatine	C14H20N4O3	292.33	2.88	Phenolamine
Com366	N-Coumaroyltyramine	C17H17NO3	283.322	7.05	Amino Acid And Its Derivatives
Com367	Neocnidilide	C12H18O2	194.27	12.68	Organoheterocyclic compounds
Com368	Betulonicacid	C30H46O3	454.684	9.85	Terpenoids
Com369	5-Ethyl-2'-deoxyuridine	C11H16N2O5	256.255	0.64	Nucleic acid derivative
Com370	Berberrubine	C19H16NO4.Cl	357.788	5.64	Alkaloids and derivatives
Com371	5'-Deoxy-5'-(Methylthio)Adenosine	C11H15N5O3S	297.333	2.57	Nucleotide And Its Derivates
Com372	Biochanin A 7-O-glucoside	C22H22O10	446.404	5.46	Flavonoids
Com373	5-Methylcytidine	C10H15N3O5	257.243	0.71	Nucleic acid derivative
Com374	9-Hydroxy-(10E,12Z,15Z)-octadecatrienoic acid	C18H30O3	294.429	15.21	Fatty acid
Com375	Acetaminophen	C8H9NO2	151.163	1.17	Phenols
Com376	5,6,7,8-Tetrahydro-1,2,3,13-tetramethoxy-6,7-dimethylbenzo[3,4]cycloocta[1,2-f][1,3]benzodioxol-5-ol	C23H28O7	416.464	12.42	TCM
Com377	Acetylcholine	C7H16ClNO2	181.66	0.82	Others
Com378	Acetyl hydroxy tomatidine-O-hexoside			0.81	glycoalkaloid
Com379	Geissoschizine methyl ether	C22H26N2O3	366.453	16.6	TCM
Com380	5,6-Dihydro-5-Methyluracil	C5H8N2O2	128.129	0.6	Nucleotide And Its Derivates
Com381	Curcumin	C21H20O6	368.38	4.91	Phenols
Com382	Biliverdin	C33H34N4O6	582.646	11	others
Com383	Phellodenol H O-hexoside			4.91	Ployphenol
Com384	Rutaecarpine	C18H13N3O	287.315	11.33	Alkaloids
Com385	p-Coumaric acid	C9H8O3	164.158	0.91	Ployphenol
Com386	Glutathione Oxidized	C20H32N6O12S2	630.646	0.8	Amino Acid And Its Derivatives
Com387	Phellodendrine	C20H24ClNO4	377.862	5.38	Alkaloids
Com388	Swainsonine	C8H15NO3	173.21	0.71	Alkaloids
Com389	Betaine	C5H11NO2	117.146	0.82	Alkaloids
Com390	14,15-Dehydrocrepenynic acid	C18H28O2	276.414	14.12	Fatty acid
Com391	Tuberonic acid hexoside	C18H28O9	388.41	4.48	Others
Com392	Tryptamine	C10H12N2	160.216	0.79	Alkaloids
Com393	Methional	C4H8OS	104.171	0.77	Organic oxygen compounds
Com394	Trigonelline	C7H7NO2	137.136	0.73	Alkaloids
Com395	β-Carotene	C40H56	536.873	23.59	Terpenoids
Com396	Sibutramine	C17H26ClN	279.848	17.12	Benzene and substituted derivatives
Com397	α-Nicotinamide adenine dinucleotide	C21H27N7O14P2	663.425	0.72	Nucleotide And Its Derivates
Com398	L-Methionine sulfone	C5H11NO4S	181.21	0.78	Amino Acid And Its Derivatives
Com399	Sodium taurochenodeoxycholate	C26H44NNaO6S	521.685	6.88	TCM
Com400	S-Methyl-L-cysteine	C4H9NO2S	135.185	0.77	Amino Acid And Its Derivatives
Com401	Sinensetin	C20H20O7	372.369	11.68	Flavonoids
Com402	Sinapoyl O-hexoside	C17H22O10	370.351	4.17	Ployphenol
Com403	Sildenafil	C22H30N6O4S	474.576	12.21	Benzene and substituted derivatives
Com404	Sesamin	C20H18O6	354.353	11.67	Lignans, neolignans and related compounds
Com405	Serotonin	C10H12N2O	176.215	0.91	Indole And Its Derivatives
Com406	Viscumamide	C30H55N5O5	565.79	24.15	Others
Com407	H-Homoarg-Oh	C7H16N4O2	188.227	2.59	Amino Acid And Its Derivatives
Com408	Tyramine	C8H11NO	137.179	0.98	Benzene and substituted derivatives
Com409	Chrysin O-malonylhexoside			4.49	Flavonoids
Com410	Chinese bittersweet alkaloid II	C18H33N3O3	339.47	6.75	Others
Com411	chimonanthine	C22H26N4	346.469	7.59	Indole And Its Derivatives
Com412	Choline	C5H14NO+	104.17	0.7	Cholines
Com413	Cholesterol	C27H46O	386.654	13.04	Lipids and lipid-like molecules
Com414	L-Glutamic Acid	C5H9NO4	147.129	0.81	Amino Acid And Its Derivatives
Com415	Levodopa	C9H11NO4	197.188	14.13	Organic Acid And Its Derivatives
Com416	Methyl linoleate	C19H33O2	294.472	15.28	Lipids and lipid-like molecules
Com417	L-Cystine	C6H12N2O4S2	240.301	1.06	Amino Acid And Its Derivatives
Com418	Levistilide A	C24H28O4	380.477	15.87	Terpenoids
Com419	D-Norvaline	C5H11NO2	117.146	0.9	Amino Acid And Its Derivatives
Com420	Diosgenin	C27H42O3	414.621	13.04	Terpene
Com421	Dl-2-Aminooctanoic Acid	C8H17NO2	159.226	0.74	Organic Acid And Its Derivatives
Com422	DL-threo-beta-Methylaspartic acid	C5H9NO4	147.129	0.74	Amino Acid And Its Derivatives
Com423	Indole-3-Carboxaldehyde	C9H7NO	145.158	2.64	Indole And Its Derivatives
Com424	Pyridoxine	C8H11NO3	169.178	0.85	Vitamins
Com425	Sucrose	C12H22O11	342.297	0.82	Carbohydrates
Com426	Purine	C5H4N4	120.112	1.66	Nucleotide And Its Derivates
Com427	Psoralen	C11H6O3	186.163	8.12	Phenylpropanoids and polyketides
Com428	N-p-Coumaroylagmatine	C14H20N4O2	276.334	15.3	Phenolamine
Com429	N-p-Cinnamoylputrescine	C13H18N2O	218.29	7.14	Polyamine
Com430	N-p-Cinnamoylagmatine			14.55	Polyamine
Com431	N-Sinapoylagmatine	C16H24N4O4	336.39	18.28	Phenolamine
Com432	3,4-Dihydroxybenzaldehyde	C7H6O3	138.121	3.31	Benzene and substituted derivatives
Com433	Lycoperodine	C12H12N2O2	216.236	3.75	Others
Com434	5-Methyltryptamine	C11H14N2	174.242	8.13	Amino Acid And Its Derivatives
Com435	5-Methylcytosine	C5H7N3O	125.129	1.38	Nucleotide And Its Derivates
Com436	2-Methyladenosine	C11H15N5O4	281.268	0.77	Nucleic acid derivative
Com437	2'-O-methyladenosine	C11H15N5O4	281.268	1.17	Nucleic acid derivative
Com438	2-Phenylglycine	C8H9NO2	151.163	1.16	Amino Acid And Its Derivatives
Com439	2-Picolinic Acid	C6H5NO2	123.109	0.87	Pyridine And Its Derivatives
Com440	3,4-Dihydro Coumarin	C9H8O2	148.159	24.68	Phenylpropanoids
Com441	Maackiain	C16H12O5	284.263	0.6	Phenols
Com442	Artemisinin	C15H22O5	282.332	19.22	Terpenoids
Com443	Arachidonic acid	C20H32O2	304.467	17.46	Fatty acid
Com444	Arctigenin	C21H24O6	372.412	7.79	Lignans, neolignans and related compounds
Com445	Arabidopyl ketoadipic acid	C15H14O9	338.27	18.27	Others
Com446	Arabidopyl shikimic acid	C16H16O9	352.29	14.54	Others
Com447	Syringin +NH3	C17H24O9	372.367	3.81	Phenylpropanoids
Com448	di-C,C-pentosyl-apigenin	C25H26O13	534.47	6.27	Flavonoids
Com449	Thymidine	C10H14N2O5	242.229	1.06	Nucleotide And Its Derivates
Com450	Threonyl carbamoyl adenosine	C15H20N6O8	412.35	3.23	Nucleic acid derivative
Com451	Thiamin	C12H17N4OS	265.354	0.65	Vitamins
Com452	(S)-stylopine	C19H17NO4	323.343	6.57	Alkaloids
Com453	(3,4-Dimethoxyphenyl) Acetic Acid	C10H12O4	196.2	3.76	Benzoic Acid And Its Derivatives
Com454	(2S,3R)-2-{[{9-[(2R,3R,4S,5R)-3,4-Dihydroxy-5-(hydroxymethyl)tetrahydro-2-furanyl]-9H-purin-6-yl}(methyl)carbamoyl]amino}-3-hydroxybutanoic acid (non-preferred name)	C16H22N6O8	426.38	4.06	Nucleic acid derivative
Com455	(±)-Isorhynchophylline	C22H28N2O4	384.469	7.46	Alkaloids
Com456	(+/-)-alpha-Lipoamide	C8H15NOS2	205.341	2.57	Others
Com457	Picramnioside F	C33H34O15	670.614	12.07	Others
Com458	Syringa vulgaris + NH3	C17H24O9.NH3	389.4	3.79	TCM
Com459	Tianshic acid	C18H37NO5	347.49	10.12	Fatty acid
Com460	Eicosapentaenoic Acid	C20H30O2	302.451	16.76	Lipids and lipid-like molecules
Com461	Quercetin 3-O-a-L-rhamnoside (Quercitrin)	C21H20O11	448.377	6.14	Flavonol
Com462	L-Serine	C3H7NO3	105.093	0.81	Amino Acid And Its Derivatives
Com463	L-Theanine	C7H14N2O3	174.198	0.72	Amino Acid And Its Derivatives
Com464	L-Tryptophan	C11H12N2O2	204.23	2.67	Amino Acid And Its Derivatives
Com465	L-Phenylalanine	C9H11NO2	165.189	1.68	Amino Acid And Its Derivatives
Com466	L-Pipecolic Acid	C6H11NO2	129.157	0.73	Amino Acid And Its Derivatives
Com467	Syringenone	C17H24O9	372.367	4.59	Terpene
Com468	Irisolidone 7-O-beta-d-glucoside	C23H24O11	476.43	8.43	Flavonoids
Com469	iP9G	C16H23N5O5	365.384	0.77	Others
Com470	Inosine-5'-monophosphate	C10H13N4O8P	348.206	0.78	Nucleotide And Its Derivates
Com471	L-Tyrosine	C9H11NO3	181.189	0.9	Amino Acid And Its Derivatives
Com472	Sattabacin	C13H18O2	206.28	4.81	Others
Com473	7-O-Ethylmorroniside	C19H30O11	434.435	0.62	Iridoid glycosides
Com474	N-Acetylputrescine	C6H14N2O	130.188	0.74	Amino Acid And Its Derivatives
Com475	N-Acetylneuraminic Acid	C11H19NO9	309.27	19.24	Amino Acid And Its Derivatives
Com476	Naringenin C-hexoside			11.54	Flavonoids
Com477	Naringenin 7-O-glucoside	C21H22O10	434.393	6.09	Flavonoids
Com478	Narcissoside	C28H32O16	624.544	5.92	Flavonoids
Com479	C-hexosyl-apigenin O-hexosyl-O-hexoside	C33H40O20	756.66	3.73	Flavonoids
Com480	Acteoside +NH3	C29H36O15	624.587	5.72	Phenylpropanoids
Com481	Adenosine	C10H13N5O4	267.241	0.97	Nucleotide And Its Derivates
Com482	Adenine	C5H5N5	135.127	0.75	Nucleotide And Its Derivates
Com483	Adenosine 5''-Diphosphate	C10H15N5O10P2	427.201	0.9	Nucleotide And Its Derivates
Com484	Adenosine 3'-Monophosphate	C10H14N5O7P	347.221	0.7	Nucleotide And Its Derivates
Com485	Kaempferol-3-O-rutinoside	C27H30O15	594.518	5.49	Flavonoids
Com486	Adenosine O-ribose			0.94	Nucleic acid derivative
Com487	Vitamin B2	C17H20N4O6	376.364	4.27	Vitamins
Com488	Miyabenol C	C42H32O9	680.698	0.75	Phenols
Com489	N', N''-DiSinapoylspermidine	C29H39N3O8	557.63	4.72	Phenolamine
Com490	N', N''-Di-p-hydroxybenxoylputrescine			13.59	Polyamine
Com491	Niacinamide	C6H6N2O	122.125	0.84	Vitamins
Com492	4-Pyridoxic Acid	C8H9NO4	183.161	1.06	Pyridine And Its Derivatives
Com493	Phosphoric Acid	H3O4P	97.995	0.77	Organic Acid And Its Derivatives
Com494	4'-O-β-Glucopyranosyl-5-O-methylvisamminol	C22H28O10	452.452	6.52	Flavonoids
Com495	Daidzein	C15H10O4	254.238	3.85	Isoflavonoids
Com496	D-Arabitol	C5H12O5	152.146	0.62	Sugar Alcohols
Com497	D-(+)-Octopine	C9H18N4O4	246.264	0.7	Amino Acid And Its Derivatives
Com498	D-(+)-Raffinose	C18H32O16	504.437	0.74	Carbohydrates
Com499	D-2-Aminobutyric Acid	C4H9NO2	103.12	0.71	Organic Acid And Its Derivatives
Com500	2'-Deoxyadenosine-5'-Monophosphate	C10H14N5O6P	331.222	0.92	Nucleotide And Its Derivates
Com501	2'-Deoxycytidine-5'-Monophosphate	C9H14N3O7P	307.197	0.84	Nucleotide And Its Derivates
Com502	2'-Deoxycytidine-5'-diphosphate	C9H12N3Na2O7P	351.161	11.75	Nucleic acid derivative
Com503	2-Hydroxy cinnamic acid	C9H8O3	164.158	5.46	Organic Acid And Its Derivatives
Com504	2-Hydroxy-6-Aminopurine	C5H5N5O	151.126	0.95	Nucleotide And Its Derivates
Com505	Fraxetin	C10H8O5	208.167	3.98	Phenylpropanoids
Com506	8-C-hexosyl chrysoeriol O-hexoside			9.7	Flavone C-glycosides
Com507	3-N-butyl-4,5-dihydrophthalide	C12H16O2	192.254	11.59	Others
Com508	Ganoderiol A	C30H46O2	438.685	4.84	Lipids and lipid-like molecules
Com509	Tricin derivative			6.08	Flavonoids
Com510	N-Caffeoyl agmatine			3.6	Phenolamides
Com511	Crotonoside	C10H13N5O5	283.241	17.87	Nucleic acid derivative
Com512	Glycyl-L-Proline	C7H12N2O3	172.182	5.33	Amino Acid And Its Derivatives
Com513	3-Hydroxyhippuric Acid	C9H9NO4	195.172	0.94	Organic Acid And Its Derivatives
Com514	Gramine	C11H14N2	174.242	11.59	Alkaloids
Com515	N', N'', N'''-DiFeruloyl,Sinapoylspermidine			17.31	Phenolamine
Com516	N-(9H-Purin-6-ylcarbamoyl)threonine	C10H12N6O4	280.24	17.02	Nucleic acid derivative
Com517	N', N'', N'''-Di-p-hydroxybenxoyl, feruloylagmatine			17.3	Polyamine
Com518	N', N'', N'''-Di-p-coumaroyl, p-hydroxybenxoylagmatine			15.34	Polyamine
Com519	N', N'',N'''-Triferuloylagmatine			17.32	Polyamine
Com520	N', N'',N'''-Tri-p-cinnamoylagmatine			4.45	Polyamine
Com521	3-O-Caffeoylquinic acid methyl ester	C17H20O9	368.335	4.67	TCM
Com522	Vitamin D2	C28H44O	396.648	13.55	Vitamins
Com523	4,6-Dihydroxyquinoline O-hexoside			12.61	Amino Acid And Its Derivatives
Com524	Corylin	C20H16O4	320.339	12.31	Flavonoids
Com525	Muscone	C16H30O	238.409	18.81	Organic oxygen compounds
Com526	methylQuercetin O-hexoside			6.08	Flavonoids
Com527	L-Asparagine	C4H8N2O3	132.118	0.77	Amino Acid And Its Derivatives
Com528	L-Alanine	C3H7NO2	89.093	0.81	Amino Acid And Its Derivatives
Com529	L-Ascorbate	C6H8O6	176.124	12.28	Vitamins
Com530	Kolavic acid	C20H30O4	334.45	14.54	Terpene
Com531	Kaurenoic acid	C20H30O2	302.451	6.51	Terpenoids
Com532	LysoPC 18:0	C26H54NO7P	523.68	4.4	Glycerophospholipids
Com533	Riboflavin	C17H20N4O6	376.364	4.24	Vitamins
Com534	L-Citrulline	C6H13N3O3	175.186	0.74	Amino Acid And Its Derivatives
Com535	D-Sorbitol	C6H14O6	182.172	0.61	Sugar Alcohols
Com536	D-Pyrrolidine-2-Carboxylic Acid	C5H9NO2	115.131	0.79	Amino Acid And Its Derivatives
Com537	D-(-)-Glutamine	C5H10N2O3	146.145	0.65	Amino Acid And Its Derivatives
Com538	D(+)-Melezitose	C18H32O16	504.437	0.72	Carbohydrates
Com539	Cytosine	C4H5N3O	111.102	0.72	Nucleotide And Its Derivates
Com540	Cytidine-5-Monophosphate	C9H14N3O8P	323.197	0.74	Nucleotide And Its Derivates
Com541	Cytidine	C9H13N3O5	243.217	0.74	Nucleotide And Its Derivates
Com542	dUDP	C9H14N2O11P2	388.162	11.75	Nucleic acid derivative
Com543	Xanthurenic acid	C10H7NO4	205.167	2.14	Organic Acid And Its Derivatives
Com544	Quinic acid	C7H12O6	192.167	0.81	Fatty acid
Com545	Quercetin 3-D-galactoside	C21H20O12	464.376	4.72	Flavonoids
Com546	Quercetin-3,4'-O-di-beta-glucopyranoside	C27H30O17	626.52	4.56	Flavonoids
Com547	Pyrrole-2-Carboxylic Acid	C5H5NO2	111.099	0.73	Organic Acid And Its Derivatives
Com548	N8-Acetylspermidine	C9H23Cl2N3O	260.204	0.65	Amino Acid And Its Derivatives
Com549	N-Acetyl-Dl-glutamic acid	C7H11NO5	189.166	0.61	Amino Acid And Its Derivatives
Com550	N-Acetyl-L-Histidine	C8H11N3O3	197.191	0.74	Amino Acid And Its Derivatives
Com551	4-Coumaric acid	C9H8O3	164.158	3.64	Ployphenol
Com552	4-Guanidinobutyric Acid	C5H11N3O2	145.16	0.78	Organic Acid And Its Derivatives
Com553	4-Dimethylaminobenzaldehyde	C9H11NO	149.19	0.79	TCM
Com554	4-Acetamidobutyric Acid	C6H11NO3	145.156	0.78	Organic Acid And Its Derivatives
Com555	4beta-Hydroxy-11-O-(2'-pyrolylcarboxy)epilupinine	C15H22N2O3	278.35	5.66	Alkaloids
Com556	4aR-(4aalpha,6beta,8aalpha)]-4a,5,6,7,8,8a-Hexahydro-4,8a-dimethyl-6-(1-methylethenyl)-2(1H)-naphthalenone	C15H22O	218.33	24.7	Terpene
Com557	5-Sulfanyl-1-pentanesulfonamide	C5H13NO2S2	183.29	17.08	Others
Com558	6,7-Dimethoxy-4-Methylcoumarin	C12H12O4	220.221	6.51	Phenylpropanoids
Com559	6-Aminohexanoic acid	C6H13NO2	131.173	1.16	Amino Acid And Its Derivatives
Com560	5-Hydroxymethylfurfural	C6H6O3	126.11	0.78	others
Com561	Benzamidine	C7H8N2	120.152	1.65	Ployphenol
Com562	Atractylenolide I	C15H18O2	230.302	13.35	Terpenoids
Com563	p-Nitroaniline	C6H6N2O2	138.124	1.06	Others
Com564	Pipecolinic acid	C6H11NO2	129.157	0.79	Organic Acid And Its Derivatives
Com565	Homovanillic Acid	C9H10O4	182.173	9.37	Organic Acid And Its Derivatives
Com566	Tetrahydropalmatine	C21H25NO4	355.427	6.75	Alkaloids
Com567	Roseoside	C19H30O8	386.437	4.74	Others
Com568	Chrysoeriol C-hexosyl-O-rhamnoside			5.2	Flavone C-glycosides
Com569	miltirone	C19H22O2	282.377	24.93	Others
Com570	Sulindac	C20H17FO3S	356.411	9.17	Organic Acid And Its Derivatives
Com571	Erucic acid	C22H42O2	338.568	21.09	Lipids and lipid-like molecules
Com572	L-Valine	C5H11NO2	117.146	0.79	Amino Acid And Its Derivatives
Com573	Luteolin O-malonylhexoside			5.45	Flavonoids
Com574	IAA-Glu			0.56	Phytohormones
Com575	Hypoxanthine-9-β-D-Arabinofuranoside	C10H12N4O5	268.226	0.83	Nucleotide And Its Derivates
Com576	Luteolin C-feruloylhexoside			7.67	Flavonoids
Com577	Val-Ser	C8H16N2O4	204.224	0.86	Amino Acid And Its Derivatives
Com578	Selgin C-hexoside	C22H22O12	478.4	8.44	Flavonoids
Com579	Selgin 5-O-hexoside	C22H22O12	478.4	7.27	Flavonoids
Com580	Sebacate	C10H18O4	202.247	14.66	Organic Acid And Its Derivatives
Com581	Scopolamine	C17H21NO4	303.353	5.27	Alkaloids and derivatives
Com582	Fraxinellone	C14H16O3	232.275	13.11	Terpenoids
Com583	marmesin	C14H14O4	246.259	6.02	Phenylpropanoids and polyketides
Com584	Maltitol	C12H24O11	344.312	0.71	Sugar Alcohols
Com585	Maltotriitol	C18H34O16	506.453	0.71	Sugar Alcohols
Com586	Magnoflorine	C20H24NO4+	342.408	4.34	Alkaloids and derivatives
Com587	Uracil	C4H4N2O2	112.087	0.72	Nucleotide And Its Derivates
Com588	Uridine	C9H12N2O6	244.201	0.91	Nucleotide And Its Derivates
Com589	Matairesinol	C20H22O6	358.385	6.92	Lignans, neolignans and related compounds
Com590	Epigoitrin	C5H7NOS	129.18	0.77	Others
Com591	Luteolin	C15H10O6	286.236	7.9	Flavonoids
Com592	N-Glycyl-L-Leucine	C8H16N2O3	188.224	1.3	Amino Acid And Its Derivatives
Com593	N-Feruloylserotonin	C20H20N2O4	352.384	14.53	Ployphenol
Com594	N-Feruloylputrescine	C14H20N2O3	264.32	3.39	Phenolamine
Com595	Dendrobine	C16H25NO2	263.375	18.28	Alkaloids
Com596	Nicotianamine	C12H21N3O6	303.312	0.79	Others
Com597	N-Feruloylspermidine derivative			16.05	Phenolamine
Com598	Rhodomyrtone	C26H34O6	442.54	13.03	Others
Com599	Ng,Ng-Dimethylarginine	C8H20Cl2N4O2	202.254	0.8	Amino Acid And Its Derivatives
Com600	delta-Aminolevulinic acid hydrochloride	C5H10ClNO3	167.59	1.17	Carbohydrates

## Sheet: S2
Supplementary Table S2. Mean content of Saikosaponin A(SSa) and Saikosaponin D(SSd) among the root, stem, leaf, flower.
sample	repetition	SSa(‰)	SSd(‰)
root	1	0.0654601	0.0983212
	2	0.0705401	0.0938427
	3	0.075381	0.0984023
flower	1	0	0
	2	0	0
	3	0	0
leaf	1	0	0
	2	0	0
	3	0	0
stem	1	0	0
	2	0	0
	3	0	0

## Sheet: S3
Supplementary Table S3. Summary of unigene ID and sequence of B.Chinese.
ID	Gene_id
Bc00001	i0_HQ_CBC_c10008/f2p1/662
Bc00002	i0_HQ_CBC_c10023/f2p4/786
Bc00003	i0_HQ_CBC_c10039/f3p0/992
Bc00004	i0_HQ_CBC_c10047/f2p0/892
Bc00005	i0_HQ_CBC_c10060/f2p0/931
Bc00006	i0_HQ_CBC_c10069/f2p2/497
Bc00007	i0_HQ_CBC_c1008/f14p0/585
Bc00008	i0_HQ_CBC_c10111/f3p1/686
Bc00009	i0_HQ_CBC_c1012/f6p0/742
Bc00010	i0_HQ_CBC_c10125/f2p2/932
Bc00011	i0_HQ_CBC_c1013/f6p0/939
Bc00012	i0_HQ_CBC_c10165/f2p0/960
Bc00013	i0_HQ_CBC_c10181/f2p0/492
Bc00014	i0_HQ_CBC_c1022/f7p0/773
Bc00015	i0_HQ_CBC_c10227/f2p32/968
Bc00016	i0_HQ_CBC_c10228/f2p0/715
Bc00017	i0_HQ_CBC_c1023/f7p0/893
Bc00018	i0_HQ_CBC_c10239/f2p0/814
Bc00019	i0_HQ_CBC_c10288/f2p0/917
Bc00020	i0_HQ_CBC_c10326/f3p6/650
Bc00021	i0_HQ_CBC_c10335/f2p6/473
Bc00022	i0_HQ_CBC_c10390/f2p9/636
Bc00023	i0_HQ_CBC_c10435/f7p1/995
Bc00024	i0_HQ_CBC_c10442/f2p0/919
Bc00025	i0_HQ_CBC_c10446/f4p0/712
Bc00026	i0_HQ_CBC_c10473/f2p23/903
Bc00027	i0_HQ_CBC_c10496/f2p0/512
Bc00028	i0_HQ_CBC_c10500/f3p2/907
Bc00029	i0_HQ_CBC_c10517/f2p0/815
Bc00030	i0_HQ_CBC_c10526/f2p6/969
Bc00031	i0_HQ_CBC_c10545/f2p4/717
Bc00032	i0_HQ_CBC_c10558/f2p4/947
Bc00033	i0_HQ_CBC_c10579/f5p0/939
Bc00034	i0_HQ_CBC_c10592/f8p4/464
Bc00035	i0_HQ_CBC_c10597/f2p0/711
Bc00036	i0_HQ_CBC_c10607/f2p0/913
Bc00037	i0_HQ_CBC_c10608/f3p0/862
Bc00038	i0_HQ_CBC_c10618/f2p2/893
Bc00039	i0_HQ_CBC_c10634/f3p1/660
Bc00040	i0_HQ_CBC_c10684/f2p4/891
Bc00041	i0_HQ_CBC_c10688/f5p2/688
Bc00042	i0_HQ_CBC_c10694/f3p1/818
Bc00043	i0_HQ_CBC_c10705/f4p0/790
Bc00044	i0_HQ_CBC_c10709/f4p0/635
Bc00045	i0_HQ_CBC_c10718/f3p0/546
Bc00046	i0_HQ_CBC_c10756/f2p0/739
Bc00047	i0_HQ_CBC_c10791/f2p0/961
Bc00048	i0_HQ_CBC_c10826/f2p7/704
Bc00049	i0_HQ_CBC_c10873/f3p15/821
Bc00050	i0_HQ_CBC_c10927/f5p1/645
Bc00051	i0_HQ_CBC_c10973/f6p0/832
Bc00052	i0_HQ_CBC_c10990/f2p0/818
Bc00053	i0_HQ_CBC_c110/f10p0/797
Bc00054	i0_HQ_CBC_c11002/f3p0/503
Bc00055	i0_HQ_CBC_c11009/f2p2/963
Bc00056	i0_HQ_CBC_c1101/f6p0/479
Bc00057	i0_HQ_CBC_c11023/f5p1/774
Bc00058	i0_HQ_CBC_c11047/f2p4/626
Bc00059	i0_HQ_CBC_c1112/f14p0/557
Bc00060	i0_HQ_CBC_c1113/f3p0/715
Bc00061	i0_HQ_CBC_c1118/f5p0/934
Bc00062	i0_HQ_CBC_c11214/f2p0/636
Bc00063	i0_HQ_CBC_c1124/f4p5/535
Bc00064	i0_HQ_CBC_c11255/f7p1/512
Bc00065	i0_HQ_CBC_c11259/f5p2/731
Bc00066	i0_HQ_CBC_c1129/f7p0/831
Bc00067	i0_HQ_CBC_c11297/f2p5/755
Bc00068	i0_HQ_CBC_c1130/f10p0/746
Bc00069	i0_HQ_CBC_c1131/f11p0/847
Bc00070	i0_HQ_CBC_c11314/f2p6/857
Bc00071	i0_HQ_CBC_c11330/f2p1/612
Bc00072	i0_HQ_CBC_c11345/f2p0/833
Bc00073	i0_HQ_CBC_c11367/f2p0/921
Bc00074	i0_HQ_CBC_c11375/f2p2/919
Bc00075	i0_HQ_CBC_c1138/f6p6/763
Bc00076	i0_HQ_CBC_c11401/f2p1/980
Bc00077	i0_HQ_CBC_c1143/f8p0/868
Bc00078	i0_HQ_CBC_c11439/f2p2/978
Bc00079	i0_HQ_CBC_c11449/f6p4/715
Bc00080	i0_HQ_CBC_c11453/f2p2/520
Bc00081	i0_HQ_CBC_c1147/f6p0/856
Bc00082	i0_HQ_CBC_c1150/f5p0/723
Bc00083	i0_HQ_CBC_c11521/f2p1/936
Bc00084	i0_HQ_CBC_c11528/f3p4/864
Bc00085	i0_HQ_CBC_c11532/f2p11/688
Bc00086	i0_HQ_CBC_c1155/f4p0/922
Bc00087	i0_HQ_CBC_c11557/f3p174/888
Bc00088	i0_HQ_CBC_c11565/f2p1/877
Bc00089	i0_HQ_CBC_c11573/f2p0/511
Bc00090	i0_HQ_CBC_c11580/f2p0/950
Bc00091	i0_HQ_CBC_c11583/f2p6/628
Bc00092	i0_HQ_CBC_c11607/f3p0/930
Bc00093	i0_HQ_CBC_c11626/f2p55/975
Bc00094	i0_HQ_CBC_c11633/f3p0/913
Bc00095	i0_HQ_CBC_c11665/f4p1/903
Bc00096	i0_HQ_CBC_c1168/f8p0/674
Bc00097	i0_HQ_CBC_c11694/f2p0/602
Bc00098	i0_HQ_CBC_c11696/f2p0/669
Bc00099	i0_HQ_CBC_c1170/f5p0/930
Bc00100	i0_HQ_CBC_c1171/f4p0/879
Bc00101	i0_HQ_CBC_c11711/f3p0/441
Bc00102	i0_HQ_CBC_c1172/f6p0/888
Bc00103	i0_HQ_CBC_c11728/f6p5/649
Bc00104	i0_HQ_CBC_c11758/f2p0/917
Bc00105	i0_HQ_CBC_c1178/f5p0/851
Bc00106	i0_HQ_CBC_c1179/f4p2/754
Bc00107	i0_HQ_CBC_c11808/f3p0/536
Bc00108	i0_HQ_CBC_c1181/f8p0/791
Bc00109	i0_HQ_CBC_c11815/f6p1/992
Bc00110	i0_HQ_CBC_c11817/f2p2/613
Bc00111	i0_HQ_CBC_c1183/f7p0/950
Bc00112	i0_HQ_CBC_c11845/f2p7/975
Bc00113	i0_HQ_CBC_c11855/f2p9/612
Bc00114	i0_HQ_CBC_c11867/f3p15/560
Bc00115	i0_HQ_CBC_c11872/f3p0/934
Bc00116	i0_HQ_CBC_c11910/f2p1/617
Bc00117	i0_HQ_CBC_c1192/f7p0/513
Bc00118	i0_HQ_CBC_c1195/f8p2/633
Bc00119	i0_HQ_CBC_c11963/f2p12/852
Bc00120	i0_HQ_CBC_c11978/f3p0/907
Bc00121	i0_HQ_CBC_c1198/f4p0/647
Bc00122	i0_HQ_CBC_c11983/f2p8/603
Bc00123	i0_HQ_CBC_c120/f23p0/828
Bc00124	i0_HQ_CBC_c12033/f2p0/597
Bc00125	i0_HQ_CBC_c12038/f2p0/653
Bc00126	i0_HQ_CBC_c12044/f2p2/752
Bc00127	i0_HQ_CBC_c1205/f5p0/578
Bc00128	i0_HQ_CBC_c12055/f3p0/485
Bc00129	i0_HQ_CBC_c12061/f4p3/613
Bc00130	i0_HQ_CBC_c12090/f4p1/919
Bc00131	i0_HQ_CBC_c12163/f2p0/682
Bc00132	i0_HQ_CBC_c12169/f3p0/958
Bc00133	i0_HQ_CBC_c12177/f6p8/721
Bc00134	i0_HQ_CBC_c1218/f8p0/701
Bc00135	i0_HQ_CBC_c12190/f2p6/522
Bc00136	i0_HQ_CBC_c12193/f2p0/868
Bc00137	i0_HQ_CBC_c1223/f3p7/828
Bc00138	i0_HQ_CBC_c12238/f3p4/888
Bc00139	i0_HQ_CBC_c12249/f2p4/656
Bc00140	i0_HQ_CBC_c1227/f5p1/648
Bc00141	i0_HQ_CBC_c12271/f3p7/783
Bc00142	i0_HQ_CBC_c12288/f2p12/638
Bc00143	i0_HQ_CBC_c12310/f4p1/911
Bc00144	i0_HQ_CBC_c12322/f2p1/756
Bc00145	i0_HQ_CBC_c12326/f2p3/889
Bc00146	i0_HQ_CBC_c1235/f11p0/723
Bc00147	i0_HQ_CBC_c12354/f2p12/779
Bc00148	i0_HQ_CBC_c1238/f6p0/669
Bc00149	i0_HQ_CBC_c12384/f2p5/977
Bc00150	i0_HQ_CBC_c12388/f3p6/807
Bc00151	i0_HQ_CBC_c1242/f9p0/811
Bc00152	i0_HQ_CBC_c12428/f4p5/781
Bc00153	i0_HQ_CBC_c12485/f3p0/797
Bc00154	i0_HQ_CBC_c1249/f10p0/683
Bc00155	i0_HQ_CBC_c12516/f2p1/505
Bc00156	i0_HQ_CBC_c12517/f4p1/683
Bc00157	i0_HQ_CBC_c12527/f2p1/647
Bc00158	i0_HQ_CBC_c12534/f2p1/976
Bc00159	i0_HQ_CBC_c12545/f5p1/880
Bc00160	i0_HQ_CBC_c1255/f10p0/618
Bc00161	i0_HQ_CBC_c12556/f3p2/808
Bc00162	i0_HQ_CBC_c12569/f3p0/659
Bc00163	i0_HQ_CBC_c12576/f2p2/768
Bc00164	i0_HQ_CBC_c1258/f4p16/929
Bc00165	i0_HQ_CBC_c1259/f5p0/481
Bc00166	i0_HQ_CBC_c12616/f3p5/932
Bc00167	i0_HQ_CBC_c1262/f4p0/874
Bc00168	i0_HQ_CBC_c1263/f4p1/921
Bc00169	i0_HQ_CBC_c12641/f3p0/875
Bc00170	i0_HQ_CBC_c12648/f2p12/514
Bc00171	i0_HQ_CBC_c12679/f2p0/851
Bc00172	i0_HQ_CBC_c12687/f2p4/846
Bc00173	i0_HQ_CBC_c12699/f2p0/923
Bc00174	i0_HQ_CBC_c12705/f2p52/686
Bc00175	i0_HQ_CBC_c12709/f2p1/960
Bc00176	i0_HQ_CBC_c1271/f4p2/889
Bc00177	i0_HQ_CBC_c12754/f2p0/627
Bc00178	i0_HQ_CBC_c12778/f2p2/880
Bc00179	i0_HQ_CBC_c12811/f2p0/575
Bc00180	i0_HQ_CBC_c12818/f2p0/694
Bc00181	i0_HQ_CBC_c1282/f7p0/780
Bc00182	i0_HQ_CBC_c12829/f2p2/871
Bc00183	i0_HQ_CBC_c1283/f5p0/577
Bc00184	i0_HQ_CBC_c1284/f8p0/528
Bc00185	i0_HQ_CBC_c12847/f3p4/512
Bc00186	i0_HQ_CBC_c12862/f2p0/898
Bc00187	i0_HQ_CBC_c12868/f3p4/814
Bc00188	i0_HQ_CBC_c12876/f2p0/706
Bc00189	i0_HQ_CBC_c12878/f2p3/879
Bc00190	i0_HQ_CBC_c1288/f3p0/683
Bc00191	i0_HQ_CBC_c1290/f3p0/718
Bc00192	i0_HQ_CBC_c12906/f2p0/685
Bc00193	i0_HQ_CBC_c12918/f2p3/486
Bc00194	i0_HQ_CBC_c12925/f2p11/791
Bc00195	i0_HQ_CBC_c12960/f5p0/535
Bc00196	i0_HQ_CBC_c12993/f2p2/836
Bc00197	i0_HQ_CBC_c12997/f2p4/663
Bc00198	i0_HQ_CBC_c13017/f2p2/986
Bc00199	i0_HQ_CBC_c13020/f5p1/788
Bc00200	i0_HQ_CBC_c13022/f2p0/745
Bc00201	i0_HQ_CBC_c1303/f7p0/716
Bc00202	i0_HQ_CBC_c1306/f11p0/734
Bc00203	i0_HQ_CBC_c1307/f6p0/681
Bc00204	i0_HQ_CBC_c1309/f6p0/872
Bc00205	i0_HQ_CBC_c13105/f2p0/773
Bc00206	i0_HQ_CBC_c13120/f3p9/711
Bc00207	i0_HQ_CBC_c13143/f2p0/521
Bc00208	i0_HQ_CBC_c13158/f2p0/510
Bc00209	i0_HQ_CBC_c1317/f7p0/720
Bc00210	i0_HQ_CBC_c13171/f3p0/736
Bc00211	i0_HQ_CBC_c13204/f6p10/836
Bc00212	i0_HQ_CBC_c13219/f2p1/534
Bc00213	i0_HQ_CBC_c1323/f7p2/760
Bc00214	i0_HQ_CBC_c13242/f2p0/798
Bc00215	i0_HQ_CBC_c1326/f7p0/690
Bc00216	i0_HQ_CBC_c13285/f2p4/930
Bc00217	i0_HQ_CBC_c13344/f2p8/987
Bc00218	i0_HQ_CBC_c13362/f2p0/882
Bc00219	i0_HQ_CBC_c13363/f2p1/593
Bc00220	i0_HQ_CBC_c1338/f8p3/729
Bc00221	i0_HQ_CBC_c13394/f2p0/593
Bc00222	i0_HQ_CBC_c13412/f3p0/817
Bc00223	i0_HQ_CBC_c13422/f6p0/737
Bc00224	i0_HQ_CBC_c13424/f2p1/868
Bc00225	i0_HQ_CBC_c13442/f3p0/890
Bc00226	i0_HQ_CBC_c1345/f6p1/967
Bc00227	i0_HQ_CBC_c13450/f3p0/729
Bc00228	i0_HQ_CBC_c1346/f4p0/603
Bc00229	i0_HQ_CBC_c13488/f3p10/673
Bc00230	i0_HQ_CBC_c1349/f5p2/528
Bc00231	i0_HQ_CBC_c13502/f3p3/909
Bc00232	i0_HQ_CBC_c13510/f3p3/829
Bc00233	i0_HQ_CBC_c1354/f4p1/765
Bc00234	i0_HQ_CBC_c13587/f2p0/546
Bc00235	i0_HQ_CBC_c1359/f5p0/533
Bc00236	i0_HQ_CBC_c13599/f3p2/697
Bc00237	i0_HQ_CBC_c136/f7p0/775
Bc00238	i0_HQ_CBC_c1361/f7p0/546
Bc00239	i0_HQ_CBC_c13610/f2p1/674
Bc00240	i0_HQ_CBC_c13635/f4p2/815
Bc00241	i0_HQ_CBC_c1366/f14p1/995
Bc00242	i0_HQ_CBC_c13679/f3p1/956
Bc00243	i0_HQ_CBC_c13683/f3p2/528
Bc00244	i0_HQ_CBC_c13688/f2p0/537
Bc00245	i0_HQ_CBC_c1385/f9p0/763
Bc00246	i0_HQ_CBC_c13852/f2p2/357
Bc00247	i0_HQ_CBC_c13860/f2p0/277
Bc00248	i0_HQ_CBC_c13874/f2p0/200
Bc00249	i0_HQ_CBC_c13880/f3p1/397
Bc00250	i0_HQ_CBC_c13891/f2p0/283
Bc00251	i0_HQ_CBC_c13919/f2p0/418
Bc00252	i0_HQ_CBC_c13933/f2p2/402
Bc00253	i0_HQ_CBC_c1400/f3p0/886
Bc00254	i0_HQ_CBC_c14030/f2p13/404
Bc00255	i0_HQ_CBC_c1404/f3p1/945
Bc00256	i0_HQ_CBC_c14101/f2p1/402
Bc00257	i0_HQ_CBC_c1425/f4p0/816
Bc00258	i0_HQ_CBC_c1430/f10p0/669
Bc00259	i0_HQ_CBC_c1432/f6p0/736
Bc00260	i0_HQ_CBC_c14387/f2p3/380
Bc00261	i0_HQ_CBC_c1440/f6p0/729
Bc00262	i0_HQ_CBC_c1441/f8p0/861
Bc00263	i0_HQ_CBC_c1444/f10p0/706
Bc00264	i0_HQ_CBC_c14458/f2p0/381
Bc00265	i0_HQ_CBC_c145/f35p0/779
Bc00266	i0_HQ_CBC_c146/f18p0/628
Bc00267	i0_HQ_CBC_c1463/f3p2/873
Bc00268	i0_HQ_CBC_c14706/f3p0/420
Bc00269	i0_HQ_CBC_c14728/f5p0/408
Bc00270	i0_HQ_CBC_c1477/f3p0/584
Bc00271	i0_HQ_CBC_c1481/f3p0/996
Bc00272	i0_HQ_CBC_c1483/f4p0/704
Bc00273	i0_HQ_CBC_c1484/f4p1/840
Bc00274	i0_HQ_CBC_c14884/f2p0/386
Bc00275	i0_HQ_CBC_c1491/f6p0/830
Bc00276	i0_HQ_CBC_c1492/f4p0/939
Bc00277	i0_HQ_CBC_c1493/f6p0/642
Bc00278	i0_HQ_CBC_c14976/f2p0/385
Bc00279	i0_HQ_CBC_c1499/f3p1/918
Bc00280	i0_HQ_CBC_c1500/f4p1/879
Bc00281	i0_HQ_CBC_c15013/f2p59/392
Bc00282	i0_HQ_CBC_c1510/f8p0/829
Bc00283	i0_HQ_CBC_c1511/f12p3/973
Bc00284	i0_HQ_CBC_c1513/f3p0/550
Bc00285	i0_HQ_CBC_c1514/f14p0/918
Bc00286	i0_HQ_CBC_c1516/f3p0/761
Bc00287	i0_HQ_CBC_c1518/f5p2/782
Bc00288	i0_HQ_CBC_c15192/f2p14/420
Bc00289	i0_HQ_CBC_c1525/f4p0/516
Bc00290	i0_HQ_CBC_c1526/f3p0/815
Bc00291	i0_HQ_CBC_c15296/f2p0/383
Bc00292	i0_HQ_CBC_c15305/f2p0/369
Bc00293	i0_HQ_CBC_c1532/f5p0/833
Bc00294	i0_HQ_CBC_c1541/f2p1/938
Bc00295	i0_HQ_CBC_c1545/f4p0/994
Bc00296	i0_HQ_CBC_c1546/f6p0/999
Bc00297	i0_HQ_CBC_c1549/f5p0/479
Bc00298	i0_HQ_CBC_c1550/f4p0/911
Bc00299	i0_HQ_CBC_c1553/f5p0/712
Bc00300	i0_HQ_CBC_c1556/f8p0/673
Bc00301	i0_HQ_CBC_c15573/f3p0/435
Bc00302	i0_HQ_CBC_c1559/f4p0/925
Bc00303	i0_HQ_CBC_c1565/f4p1/572
Bc00304	i0_HQ_CBC_c15712/f25p0/589
Bc00305	i0_HQ_CBC_c15716/f19p0/774
Bc00306	i0_HQ_CBC_c1572/f5p1/595
Bc00307	i0_HQ_CBC_c15722/f13p0/667
Bc00308	i0_HQ_CBC_c1573/f8p0/983
Bc00309	i0_HQ_CBC_c15734/f22p3/752
Bc00310	i0_HQ_CBC_c15737/f19p0/671
Bc00311	i0_HQ_CBC_c1574/f4p0/832
Bc00312	i0_HQ_CBC_c1576/f4p9/546
Bc00313	i0_HQ_CBC_c15769/f15p0/934
Bc00314	i0_HQ_CBC_c15783/f28p2/428
Bc00315	i0_HQ_CBC_c158/f16p0/540
Bc00316	i0_HQ_CBC_c1580/f3p0/671
Bc00317	i0_HQ_CBC_c1581/f9p0/741
Bc00318	i0_HQ_CBC_c15816/f23p1/751
Bc00319	i0_HQ_CBC_c15829/f9p0/645
Bc00320	i0_HQ_CBC_c15851/f15p1/770
Bc00321	i0_HQ_CBC_c15866/f16p3/600
Bc00322	i0_HQ_CBC_c15871/f9p3/959
Bc00323	i0_HQ_CBC_c1588/f4p0/756
Bc00324	i0_HQ_CBC_c15881/f9p0/588
Bc00325	i0_HQ_CBC_c15884/f4p1/775
Bc00326	i0_HQ_CBC_c15886/f12p0/746
Bc00327	i0_HQ_CBC_c15888/f3p0/769
Bc00328	i0_HQ_CBC_c1589/f6p0/963
Bc00329	i0_HQ_CBC_c15890/f16p0/819
Bc00330	i0_HQ_CBC_c15900/f13p3/554
Bc00331	i0_HQ_CBC_c15902/f8p2/503
Bc00332	i0_HQ_CBC_c15903/f9p0/629
Bc00333	i0_HQ_CBC_c15917/f13p0/463
Bc00334	i0_HQ_CBC_c15929/f7p1/927
Bc00335	i0_HQ_CBC_c15947/f4p0/574
Bc00336	i0_HQ_CBC_c15953/f6p0/570
Bc00337	i0_HQ_CBC_c15959/f6p0/860
Bc00338	i0_HQ_CBC_c1596/f4p2/773
Bc00339	i0_HQ_CBC_c15973/f7p1/981
Bc00340	i0_HQ_CBC_c15978/f6p0/906
Bc00341	i0_HQ_CBC_c15981/f5p0/905
Bc00342	i0_HQ_CBC_c15989/f6p1/923
Bc00343	i0_HQ_CBC_c1599/f4p1/797
Bc00344	i0_HQ_CBC_c15992/f9p3/860
Bc00345	i0_HQ_CBC_c15997/f14p0/613
Bc00346	i0_HQ_CBC_c16004/f7p0/550
Bc00347	i0_HQ_CBC_c1602/f6p0/973
Bc00348	i0_HQ_CBC_c16028/f5p0/568
Bc00349	i0_HQ_CBC_c16034/f4p0/705
Bc00350	i0_HQ_CBC_c1604/f7p8/971
Bc00351	i0_HQ_CBC_c16064/f18p3/638
Bc00352	i0_HQ_CBC_c16071/f4p0/825
Bc00353	i0_HQ_CBC_c16082/f6p0/659
Bc00354	i0_HQ_CBC_c16086/f5p0/541
Bc00355	i0_HQ_CBC_c1609/f9p1/734
Bc00356	i0_HQ_CBC_c16096/f5p0/620
Bc00357	i0_HQ_CBC_c1610/f10p0/817
Bc00358	i0_HQ_CBC_c16102/f3p0/872
Bc00359	i0_HQ_CBC_c16104/f5p0/518
Bc00360	i0_HQ_CBC_c1611/f7p8/876
Bc00361	i0_HQ_CBC_c16119/f5p0/852
Bc00362	i0_HQ_CBC_c16122/f3p0/808
Bc00363	i0_HQ_CBC_c16124/f4p1/717
Bc00364	i0_HQ_CBC_c16125/f5p0/476
Bc00365	i0_HQ_CBC_c16132/f7p0/867
Bc00366	i0_HQ_CBC_c16142/f4p0/783
Bc00367	i0_HQ_CBC_c16144/f6p0/521
Bc00368	i0_HQ_CBC_c1616/f10p0/501
Bc00369	i0_HQ_CBC_c16181/f4p0/526
Bc00370	i0_HQ_CBC_c1619/f3p0/641
Bc00371	i0_HQ_CBC_c16202/f2p0/466
Bc00372	i0_HQ_CBC_c16215/f3p0/463
Bc00373	i0_HQ_CBC_c16237/f2p0/477
Bc00374	i0_HQ_CBC_c16248/f2p0/543
Bc00375	i0_HQ_CBC_c1625/f2p0/689
Bc00376	i0_HQ_CBC_c1628/f3p0/707
Bc00377	i0_HQ_CBC_c16288/f3p0/608
Bc00378	i0_HQ_CBC_c16296/f2p0/498
Bc00379	i0_HQ_CBC_c1630/f5p0/981
Bc00380	i0_HQ_CBC_c1633/f7p0/891
Bc00381	i0_HQ_CBC_c16330/f10p0/737
Bc00382	i0_HQ_CBC_c1636/f3p0/950
Bc00383	i0_HQ_CBC_c16396/f7p0/763
Bc00384	i0_HQ_CBC_c1642/f9p0/971
Bc00385	i0_HQ_CBC_c1643/f9p0/968
Bc00386	i0_HQ_CBC_c16435/f19p0/876
Bc00387	i0_HQ_CBC_c16466/f16p0/741
Bc00388	i0_HQ_CBC_c1651/f3p0/974
Bc00389	i0_HQ_CBC_c1652/f3p2/566
Bc00390	i0_HQ_CBC_c1655/f3p0/859
Bc00391	i0_HQ_CBC_c1656/f5p0/625
Bc00392	i0_HQ_CBC_c1663/f12p0/659
Bc00393	i0_HQ_CBC_c1667/f5p0/809
Bc00394	i0_HQ_CBC_c1668/f5p0/909
Bc00395	i0_HQ_CBC_c1670/f6p0/920
Bc00396	i0_HQ_CBC_c1673/f4p0/656
Bc00397	i0_HQ_CBC_c1674/f3p0/976
Bc00398	i0_HQ_CBC_c1675/f7p0/697
Bc00399	i0_HQ_CBC_c1682/f7p0/570
Bc00400	i0_HQ_CBC_c16821/f6p0/900
Bc00401	i0_HQ_CBC_c1684/f5p1/939
Bc00402	i0_HQ_CBC_c16841/f6p0/524
Bc00403	i0_HQ_CBC_c1688/f4p3/652
Bc00404	i0_HQ_CBC_c1693/f6p0/490
Bc00405	i0_HQ_CBC_c16935/f4p1/997
Bc00406	i0_HQ_CBC_c1697/f4p0/631
Bc00407	i0_HQ_CBC_c16974/f4p1/711
Bc00408	i0_HQ_CBC_c16998/f4p0/774
Bc00409	i0_HQ_CBC_c1700/f2p0/813
Bc00410	i0_HQ_CBC_c1701/f8p0/598
Bc00411	i0_HQ_CBC_c17019/f3p0/528
Bc00412	i0_HQ_CBC_c1705/f4p0/774
Bc00413	i0_HQ_CBC_c17051/f4p0/595
Bc00414	i0_HQ_CBC_c17064/f6p0/753
Bc00415	i0_HQ_CBC_c17072/f5p0/757
Bc00416	i0_HQ_CBC_c17075/f4p0/590
Bc00417	i0_HQ_CBC_c17082/f4p0/865
Bc00418	i0_HQ_CBC_c1709/f5p0/575
Bc00419	i0_HQ_CBC_c1711/f5p0/679
Bc00420	i0_HQ_CBC_c17112/f4p0/643
Bc00421	i0_HQ_CBC_c17113/f4p0/919
Bc00422	i0_HQ_CBC_c17119/f4p0/870
Bc00423	i0_HQ_CBC_c1712/f6p0/536
Bc00424	i0_HQ_CBC_c17127/f4p0/913
Bc00425	i0_HQ_CBC_c17142/f4p0/915
Bc00426	i0_HQ_CBC_c17211/f3p1/646
Bc00427	i0_HQ_CBC_c1723/f3p1/895
Bc00428	i0_HQ_CBC_c17232/f5p0/571
Bc00429	i0_HQ_CBC_c17237/f3p2/573
Bc00430	i0_HQ_CBC_c17241/f3p0/759
Bc00431	i0_HQ_CBC_c17242/f3p0/591
Bc00432	i0_HQ_CBC_c17247/f3p0/652
Bc00433	i0_HQ_CBC_c17254/f4p0/818
Bc00434	i0_HQ_CBC_c17262/f3p0/762
Bc00435	i0_HQ_CBC_c17266/f3p0/482
Bc00436	i0_HQ_CBC_c1727/f3p3/752
Bc00437	i0_HQ_CBC_c17272/f3p0/624
Bc00438	i0_HQ_CBC_c17274/f5p1/751
Bc00439	i0_HQ_CBC_c17277/f4p2/979
Bc00440	i0_HQ_CBC_c17296/f3p0/698
Bc00441	i0_HQ_CBC_c17303/f3p2/945
Bc00442	i0_HQ_CBC_c17304/f3p0/566
Bc00443	i0_HQ_CBC_c17306/f3p0/799
Bc00444	i0_HQ_CBC_c17307/f3p0/505
Bc00445	i0_HQ_CBC_c17308/f3p0/812
Bc00446	i0_HQ_CBC_c17313/f5p0/524
Bc00447	i0_HQ_CBC_c17315/f3p0/510
Bc00448	i0_HQ_CBC_c17324/f3p1/728
Bc00449	i0_HQ_CBC_c17325/f12p0/748
Bc00450	i0_HQ_CBC_c17327/f3p0/959
Bc00451	i0_HQ_CBC_c17338/f2p0/999
Bc00452	i0_HQ_CBC_c17350/f3p0/824
Bc00453	i0_HQ_CBC_c1736/f9p0/502
Bc00454	i0_HQ_CBC_c17371/f3p0/618
Bc00455	i0_HQ_CBC_c17378/f3p5/981
Bc00456	i0_HQ_CBC_c1738/f18p3/749
Bc00457	i0_HQ_CBC_c17381/f3p7/659
Bc00458	i0_HQ_CBC_c17384/f3p0/665
Bc00459	i0_HQ_CBC_c17390/f3p7/952
Bc00460	i0_HQ_CBC_c17395/f3p4/711
Bc00461	i0_HQ_CBC_c17397/f3p0/895
Bc00462	i0_HQ_CBC_c17398/f3p3/644
Bc00463	i0_HQ_CBC_c17399/f3p0/828
Bc00464	i0_HQ_CBC_c17401/f4p0/468
Bc00465	i0_HQ_CBC_c17412/f3p4/884
Bc00466	i0_HQ_CBC_c1743/f4p1/705
Bc00467	i0_HQ_CBC_c17445/f3p4/733
Bc00468	i0_HQ_CBC_c1745/f4p0/969
Bc00469	i0_HQ_CBC_c17456/f3p0/917
Bc00470	i0_HQ_CBC_c1747/f3p0/676
Bc00471	i0_HQ_CBC_c17480/f3p0/808
Bc00472	i0_HQ_CBC_c17484/f2p0/814
Bc00473	i0_HQ_CBC_c17487/f4p0/896
Bc00474	i0_HQ_CBC_c1749/f3p1/685
Bc00475	i0_HQ_CBC_c17496/f2p0/895
Bc00476	i0_HQ_CBC_c17499/f4p0/765
Bc00477	i0_HQ_CBC_c1750/f4p0/624
Bc00478	i0_HQ_CBC_c17508/f2p1/700
Bc00479	i0_HQ_CBC_c17509/f3p0/830
Bc00480	i0_HQ_CBC_c17518/f2p0/959
Bc00481	i0_HQ_CBC_c1752/f5p2/959
Bc00482	i0_HQ_CBC_c17521/f2p0/875
Bc00483	i0_HQ_CBC_c17526/f2p1/831
Bc00484	i0_HQ_CBC_c17528/f2p0/917
Bc00485	i0_HQ_CBC_c17530/f2p0/519
Bc00486	i0_HQ_CBC_c17538/f2p0/906
Bc00487	i0_HQ_CBC_c17540/f2p0/959
Bc00488	i0_HQ_CBC_c17541/f2p0/835
Bc00489	i0_HQ_CBC_c17547/f3p0/615
Bc00490	i0_HQ_CBC_c17548/f2p0/483
Bc00491	i0_HQ_CBC_c17550/f2p0/613
Bc00492	i0_HQ_CBC_c17552/f2p2/969
Bc00493	i0_HQ_CBC_c17553/f2p0/610
Bc00494	i0_HQ_CBC_c17556/f2p0/764
Bc00495	i0_HQ_CBC_c17557/f2p0/902
Bc00496	i0_HQ_CBC_c17558/f3p2/772
Bc00497	i0_HQ_CBC_c1756/f11p0/955
Bc00498	i0_HQ_CBC_c17562/f3p3/516
Bc00499	i0_HQ_CBC_c17565/f2p0/869
Bc00500	i0_HQ_CBC_c17573/f2p10/594
Bc00501	i0_HQ_CBC_c17582/f3p1/731
Bc00502	i0_HQ_CBC_c17583/f2p3/581
Bc00503	i0_HQ_CBC_c1759/f7p2/862
Bc00504	i0_HQ_CBC_c17591/f2p0/722
Bc00505	i0_HQ_CBC_c17597/f2p0/647
Bc00506	i0_HQ_CBC_c1760/f3p3/726
Bc00507	i0_HQ_CBC_c17603/f2p0/772
Bc00508	i0_HQ_CBC_c17606/f3p2/477
Bc00509	i0_HQ_CBC_c17608/f3p0/598
Bc00510	i0_HQ_CBC_c17609/f2p1/858
Bc00511	i0_HQ_CBC_c17611/f2p1/885
Bc00512	i0_HQ_CBC_c17613/f2p0/517
Bc00513	i0_HQ_CBC_c17616/f2p1/600
Bc00514	i0_HQ_CBC_c17617/f2p2/995
Bc00515	i0_HQ_CBC_c17618/f4p0/748
Bc00516	i0_HQ_CBC_c17621/f2p0/993
Bc00517	i0_HQ_CBC_c17623/f2p3/868
Bc00518	i0_HQ_CBC_c17625/f2p2/599
Bc00519	i0_HQ_CBC_c17626/f2p1/768
Bc00520	i0_HQ_CBC_c17628/f2p0/787
Bc00521	i0_HQ_CBC_c1763/f5p2/662
Bc00522	i0_HQ_CBC_c17631/f2p0/914
Bc00523	i0_HQ_CBC_c17633/f2p0/497
Bc00524	i0_HQ_CBC_c17634/f3p0/639
Bc00525	i0_HQ_CBC_c17638/f2p0/894
Bc00526	i0_HQ_CBC_c17639/f2p0/433
Bc00527	i0_HQ_CBC_c17643/f3p0/541
Bc00528	i0_HQ_CBC_c17646/f2p3/980
Bc00529	i0_HQ_CBC_c17647/f3p0/984
Bc00530	i0_HQ_CBC_c17648/f2p0/865
Bc00531	i0_HQ_CBC_c1765/f5p0/594
Bc00532	i0_HQ_CBC_c17652/f3p13/931
Bc00533	i0_HQ_CBC_c17654/f2p1/491
Bc00534	i0_HQ_CBC_c17655/f2p30/657
Bc00535	i0_HQ_CBC_c17658/f2p0/759
Bc00536	i0_HQ_CBC_c17662/f2p0/740
Bc00537	i0_HQ_CBC_c17663/f2p5/704
Bc00538	i0_HQ_CBC_c17664/f2p0/783
Bc00539	i0_HQ_CBC_c17666/f2p3/514
Bc00540	i0_HQ_CBC_c17667/f2p0/510
Bc00541	i0_HQ_CBC_c17674/f2p0/618
Bc00542	i0_HQ_CBC_c17677/f2p8/694
Bc00543	i0_HQ_CBC_c17688/f2p7/542
Bc00544	i0_HQ_CBC_c17691/f2p2/918
Bc00545	i0_HQ_CBC_c17694/f2p0/630
Bc00546	i0_HQ_CBC_c17697/f2p2/918
Bc00547	i0_HQ_CBC_c17700/f2p0/594
Bc00548	i0_HQ_CBC_c17703/f2p1/768
Bc00549	i0_HQ_CBC_c17704/f3p0/436
Bc00550	i0_HQ_CBC_c17708/f2p4/663
Bc00551	i0_HQ_CBC_c17713/f2p5/855
Bc00552	i0_HQ_CBC_c17717/f2p3/442
Bc00553	i0_HQ_CBC_c17718/f2p2/915
Bc00554	i0_HQ_CBC_c17719/f2p5/771
Bc00555	i0_HQ_CBC_c17720/f2p2/798
Bc00556	i0_HQ_CBC_c17721/f2p1/843
Bc00557	i0_HQ_CBC_c17725/f2p0/582
Bc00558	i0_HQ_CBC_c17729/f2p0/944
Bc00559	i0_HQ_CBC_c17731/f2p0/934
Bc00560	i0_HQ_CBC_c17732/f3p1/486
Bc00561	i0_HQ_CBC_c17737/f2p0/742
Bc00562	i0_HQ_CBC_c17739/f2p2/574
Bc00563	i0_HQ_CBC_c17740/f3p4/859
Bc00564	i0_HQ_CBC_c17741/f2p2/489
Bc00565	i0_HQ_CBC_c17743/f3p0/574
Bc00566	i0_HQ_CBC_c17747/f2p0/830
Bc00567	i0_HQ_CBC_c17748/f2p1/543
Bc00568	i0_HQ_CBC_c17749/f3p0/522
Bc00569	i0_HQ_CBC_c17759/f2p3/401
Bc00570	i0_HQ_CBC_c17765/f2p0/743
Bc00571	i0_HQ_CBC_c17766/f2p2/468
Bc00572	i0_HQ_CBC_c17769/f2p0/783
Bc00573	i0_HQ_CBC_c1777/f4p0/680
Bc00574	i0_HQ_CBC_c17770/f2p0/955
Bc00575	i0_HQ_CBC_c17775/f2p0/582
Bc00576	i0_HQ_CBC_c17776/f3p0/864
Bc00577	i0_HQ_CBC_c1778/f7p1/962
Bc00578	i0_HQ_CBC_c17781/f2p3/789
Bc00579	i0_HQ_CBC_c17782/f2p0/587
Bc00580	i0_HQ_CBC_c17790/f2p2/444
Bc00581	i0_HQ_CBC_c17792/f2p0/836
Bc00582	i0_HQ_CBC_c17794/f2p0/998
Bc00583	i0_HQ_CBC_c17797/f2p2/688
Bc00584	i0_HQ_CBC_c17798/f2p0/864
Bc00585	i0_HQ_CBC_c17812/f2p2/720
Bc00586	i0_HQ_CBC_c17814/f2p0/660
Bc00587	i0_HQ_CBC_c17817/f2p0/733
Bc00588	i0_HQ_CBC_c1782/f4p1/834
Bc00589	i0_HQ_CBC_c17820/f2p5/877
Bc00590	i0_HQ_CBC_c17821/f2p4/662
Bc00591	i0_HQ_CBC_c17827/f2p53/724
Bc00592	i0_HQ_CBC_c17830/f2p2/942
Bc00593	i0_HQ_CBC_c17836/f2p3/843
Bc00594	i0_HQ_CBC_c1784/f4p0/730
Bc00595	i0_HQ_CBC_c17845/f2p0/639
Bc00596	i0_HQ_CBC_c17848/f2p2/738
Bc00597	i0_HQ_CBC_c1785/f4p0/777
Bc00598	i0_HQ_CBC_c17857/f2p0/648
Bc00599	i0_HQ_CBC_c1786/f8p1/536
Bc00600	i0_HQ_CBC_c17864/f2p3/985
Bc00601	i0_HQ_CBC_c1787/f5p0/837
Bc00602	i0_HQ_CBC_c17870/f2p1/790
Bc00603	i0_HQ_CBC_c17875/f2p2/482
Bc00604	i0_HQ_CBC_c17877/f2p4/696
Bc00605	i0_HQ_CBC_c17879/f2p0/846
Bc00606	i0_HQ_CBC_c17886/f2p2/922
Bc00607	i0_HQ_CBC_c17895/f2p0/691
Bc00608	i0_HQ_CBC_c17896/f2p0/692
Bc00609	i0_HQ_CBC_c17904/f2p1/754
Bc00610	i0_HQ_CBC_c17905/f2p3/779
Bc00611	i0_HQ_CBC_c17906/f2p1/814
Bc00612	i0_HQ_CBC_c17921/f2p3/667
Bc00613	i0_HQ_CBC_c17922/f2p1/793
Bc00614	i0_HQ_CBC_c1793/f3p67/827
Bc00615	i0_HQ_CBC_c17932/f2p0/621
Bc00616	i0_HQ_CBC_c17933/f2p0/673
Bc00617	i0_HQ_CBC_c17935/f2p1/377
Bc00618	i0_HQ_CBC_c17947/f2p1/660
Bc00619	i0_HQ_CBC_c17951/f2p1/529
Bc00620	i0_HQ_CBC_c17952/f2p6/511
Bc00621	i0_HQ_CBC_c17953/f2p4/897
Bc00622	i0_HQ_CBC_c17959/f2p2/686
Bc00623	i0_HQ_CBC_c1796/f5p28/807
Bc00624	i0_HQ_CBC_c17960/f2p1/969
Bc00625	i0_HQ_CBC_c17961/f2p0/705
Bc00626	i0_HQ_CBC_c17965/f6p0/772
Bc00627	i0_HQ_CBC_c17966/f2p0/447
Bc00628	i0_HQ_CBC_c17977/f2p0/884
Bc00629	i0_HQ_CBC_c17979/f2p1/989
Bc00630	i0_HQ_CBC_c1798/f4p2/548
Bc00631	i0_HQ_CBC_c17982/f2p1/680
Bc00632	i0_HQ_CBC_c17983/f2p1/671
Bc00633	i0_HQ_CBC_c17986/f2p1/871
Bc00634	i0_HQ_CBC_c17989/f2p0/469
Bc00635	i0_HQ_CBC_c17990/f3p0/904
Bc00636	i0_HQ_CBC_c17996/f2p3/925
Bc00637	i0_HQ_CBC_c18004/f2p0/557
Bc00638	i0_HQ_CBC_c18022/f2p0/634
Bc00639	i0_HQ_CBC_c18031/f2p3/665
Bc00640	i0_HQ_CBC_c18037/f2p0/898
Bc00641	i0_HQ_CBC_c18046/f2p7/585
Bc00642	i0_HQ_CBC_c18047/f3p0/748
Bc00643	i0_HQ_CBC_c18048/f2p0/637
Bc00644	i0_HQ_CBC_c1805/f5p9/476
Bc00645	i0_HQ_CBC_c18055/f4p1/549
Bc00646	i0_HQ_CBC_c18057/f2p6/523
Bc00647	i0_HQ_CBC_c18058/f2p0/935
Bc00648	i0_HQ_CBC_c18059/f2p4/698
Bc00649	i0_HQ_CBC_c1806/f7p0/628
Bc00650	i0_HQ_CBC_c18085/f2p1/618
Bc00651	i0_HQ_CBC_c1809/f4p4/961
Bc00652	i0_HQ_CBC_c1822/f3p1/999
Bc00653	i0_HQ_CBC_c1828/f5p0/665
Bc00654	i0_HQ_CBC_c18297/f2p0/835
Bc00655	i0_HQ_CBC_c1836/f3p10/924
Bc00656	i0_HQ_CBC_c18393/f2p0/841
Bc00657	i0_HQ_CBC_c18395/f2p0/519
Bc00658	i0_HQ_CBC_c1840/f5p5/923
Bc00659	i0_HQ_CBC_c1841/f4p0/696
Bc00660	i0_HQ_CBC_c1842/f8p0/809
Bc00661	i0_HQ_CBC_c18497/f2p0/481
Bc00662	i0_HQ_CBC_c1862/f4p3/991
Bc00663	i0_HQ_CBC_c1866/f2p0/743
Bc00664	i0_HQ_CBC_c1871/f9p3/892
Bc00665	i0_HQ_CBC_c1872/f4p9/681
Bc00666	i0_HQ_CBC_c18832/f4p6/827
Bc00667	i0_HQ_CBC_c18838/f2p4/463
Bc00668	i0_HQ_CBC_c18897/f2p1/869
Bc00669	i0_HQ_CBC_c18946/f3p56/555
Bc00670	i0_HQ_CBC_c18969/f2p0/874
Bc00671	i0_HQ_CBC_c19089/f2p0/423
Bc00672	i0_HQ_CBC_c19107/f3p1/518
Bc00673	i0_HQ_CBC_c1916/f8p3/855
Bc00674	i0_HQ_CBC_c19164/f2p6/914
Bc00675	i0_HQ_CBC_c19205/f2p1/886
Bc00676	i0_HQ_CBC_c1927/f5p0/953
Bc00677	i0_HQ_CBC_c19288/f5p7/624
Bc00678	i0_HQ_CBC_c1933/f3p8/760
Bc00679	i0_HQ_CBC_c1934/f2p0/909
Bc00680	i0_HQ_CBC_c1936/f2p0/985
Bc00681	i0_HQ_CBC_c1940/f6p0/874
Bc00682	i0_HQ_CBC_c1941/f4p6/511
Bc00683	i0_HQ_CBC_c1943/f4p0/887
Bc00684	i0_HQ_CBC_c19431/f2p1/675
Bc00685	i0_HQ_CBC_c1944/f2p1/792
Bc00686	i0_HQ_CBC_c1945/f5p0/976
Bc00687	i0_HQ_CBC_c1946/f3p3/764
Bc00688	i0_HQ_CBC_c1947/f3p1/464
Bc00689	i0_HQ_CBC_c1948/f2p11/695
Bc00690	i0_HQ_CBC_c19532/f2p0/573
Bc00691	i0_HQ_CBC_c1958/f2p0/717
Bc00692	i0_HQ_CBC_c1961/f2p103/647
Bc00693	i0_HQ_CBC_c1966/f2p2/494
Bc00694	i0_HQ_CBC_c1971/f2p0/738
Bc00695	i0_HQ_CBC_c1974/f4p5/551
Bc00696	i0_HQ_CBC_c19758/f2p0/887
Bc00697	i0_HQ_CBC_c1981/f3p3/802
Bc00698	i0_HQ_CBC_c19816/f2p1/638
Bc00699	i0_HQ_CBC_c1984/f4p5/703
Bc00700	i0_HQ_CBC_c1985/f3p0/979
Bc00701	i0_HQ_CBC_c1986/f2p0/454
Bc00702	i0_HQ_CBC_c1988/f3p3/936
Bc00703	i0_HQ_CBC_c19884/f2p0/929
Bc00704	i0_HQ_CBC_c19887/f2p13/791
Bc00705	i0_HQ_CBC_c1992/f4p2/825
Bc00706	i0_HQ_CBC_c1993/f5p0/972
Bc00707	i0_HQ_CBC_c19937/f2p0/945
Bc00708	i0_HQ_CBC_c1994/f7p0/980
Bc00709	i0_HQ_CBC_c1995/f7p0/804
Bc00710	i0_HQ_CBC_c2003/f3p1/768
Bc00711	i0_HQ_CBC_c2005/f2p1/554
Bc00712	i0_HQ_CBC_c2007/f3p0/593
Bc00713	i0_HQ_CBC_c2008/f6p0/536
Bc00714	i0_HQ_CBC_c2010/f2p0/735
Bc00715	i0_HQ_CBC_c2011/f2p10/569
Bc00716	i0_HQ_CBC_c2021/f2p2/884
Bc00717	i0_HQ_CBC_c20220/f5p3/482
Bc00718	i0_HQ_CBC_c2025/f2p1/642
Bc00719	i0_HQ_CBC_c2026/f2p0/996
Bc00720	i0_HQ_CBC_c2027/f2p0/800
Bc00721	i0_HQ_CBC_c2028/f2p0/928
Bc00722	i0_HQ_CBC_c2029/f2p4/832
Bc00723	i0_HQ_CBC_c2031/f2p0/531
Bc00724	i0_HQ_CBC_c2033/f5p0/862
Bc00725	i0_HQ_CBC_c2035/f4p0/908
Bc00726	i0_HQ_CBC_c2036/f4p3/652
Bc00727	i0_HQ_CBC_c20388/f2p6/647
Bc00728	i0_HQ_CBC_c2040/f2p1/683
Bc00729	i0_HQ_CBC_c2041/f2p0/893
Bc00730	i0_HQ_CBC_c2043/f2p0/909
Bc00731	i0_HQ_CBC_c20448/f2p1/896
Bc00732	i0_HQ_CBC_c2046/f5p0/666
Bc00733	i0_HQ_CBC_c2048/f5p0/791
Bc00734	i0_HQ_CBC_c2052/f2p8/590
Bc00735	i0_HQ_CBC_c2053/f3p114/923
Bc00736	i0_HQ_CBC_c2060/f3p2/874
Bc00737	i0_HQ_CBC_c2062/f3p0/792
Bc00738	i0_HQ_CBC_c20637/f2p1/796
Bc00739	i0_HQ_CBC_c2064/f7p0/646
Bc00740	i0_HQ_CBC_c2065/f5p0/784
Bc00741	i0_HQ_CBC_c2073/f3p4/743
Bc00742	i0_HQ_CBC_c2074/f2p1/860
Bc00743	i0_HQ_CBC_c2075/f7p0/733
Bc00744	i0_HQ_CBC_c2077/f3p0/567
Bc00745	i0_HQ_CBC_c2078/f8p0/681
Bc00746	i0_HQ_CBC_c2080/f2p7/960
Bc00747	i0_HQ_CBC_c2081/f2p0/748
Bc00748	i0_HQ_CBC_c20810/f2p9/614
Bc00749	i0_HQ_CBC_c2082/f5p2/839
Bc00750	i0_HQ_CBC_c2083/f2p0/756
Bc00751	i0_HQ_CBC_c20831/f2p1/945
Bc00752	i0_HQ_CBC_c2086/f2p1/431
Bc00753	i0_HQ_CBC_c2087/f3p3/929
Bc00754	i0_HQ_CBC_c2088/f2p8/741
Bc00755	i0_HQ_CBC_c2091/f3p1/613
Bc00756	i0_HQ_CBC_c2092/f2p0/610
Bc00757	i0_HQ_CBC_c2095/f2p6/930
Bc00758	i0_HQ_CBC_c2097/f2p4/749
Bc00759	i0_HQ_CBC_c20984/f3p0/636
Bc00760	i0_HQ_CBC_c2100/f4p0/675
Bc00761	i0_HQ_CBC_c2101/f12p0/612
Bc00762	i0_HQ_CBC_c2102/f2p0/571
Bc00763	i0_HQ_CBC_c2103/f2p2/574
Bc00764	i0_HQ_CBC_c2104/f4p2/813
Bc00765	i0_HQ_CBC_c2109/f3p2/759
Bc00766	i0_HQ_CBC_c21141/f2p0/964
Bc00767	i0_HQ_CBC_c2116/f5p0/587
Bc00768	i0_HQ_CBC_c21179/f2p0/616
Bc00769	i0_HQ_CBC_c2118/f2p0/631
Bc00770	i0_HQ_CBC_c2120/f3p1/820
Bc00771	i0_HQ_CBC_c2121/f2p0/672
Bc00772	i0_HQ_CBC_c2127/f4p9/427
Bc00773	i0_HQ_CBC_c2129/f2p1/713
Bc00774	i0_HQ_CBC_c2133/f2p5/747
Bc00775	i0_HQ_CBC_c2135/f6p0/813
Bc00776	i0_HQ_CBC_c2136/f5p3/504
Bc00777	i0_HQ_CBC_c2138/f4p3/849
Bc00778	i0_HQ_CBC_c2139/f2p0/865
Bc00779	i0_HQ_CBC_c2143/f2p1/826
Bc00780	i0_HQ_CBC_c2147/f3p2/777
Bc00781	i0_HQ_CBC_c2148/f6p4/713
Bc00782	i0_HQ_CBC_c2151/f4p0/806
Bc00783	i0_HQ_CBC_c2154/f3p4/550
Bc00784	i0_HQ_CBC_c2157/f4p1/912
Bc00785	i0_HQ_CBC_c2158/f2p0/533
Bc00786	i0_HQ_CBC_c2159/f2p0/889
Bc00787	i0_HQ_CBC_c21590/f2p1/803
Bc00788	i0_HQ_CBC_c21596/f2p3/510
Bc00789	i0_HQ_CBC_c2164/f4p2/999
Bc00790	i0_HQ_CBC_c21660/f2p0/620
Bc00791	i0_HQ_CBC_c2167/f8p3/555
Bc00792	i0_HQ_CBC_c21724/f2p6/746
Bc00793	i0_HQ_CBC_c2174/f3p0/654
Bc00794	i0_HQ_CBC_c2179/f4p3/724
Bc00795	i0_HQ_CBC_c2181/f3p5/748
Bc00796	i0_HQ_CBC_c2182/f5p1/759
Bc00797	i0_HQ_CBC_c21827/f3p0/822
Bc00798	i0_HQ_CBC_c2185/f9p0/946
Bc00799	i0_HQ_CBC_c21864/f2p0/939
Bc00800	i0_HQ_CBC_c2188/f4p0/614
Bc00801	i0_HQ_CBC_c2192/f6p0/874
Bc00802	i0_HQ_CBC_c21937/f3p0/610
Bc00803	i0_HQ_CBC_c21965/f2p1/767
Bc00804	i0_HQ_CBC_c2197/f3p0/825
Bc00805	i0_HQ_CBC_c2199/f2p1/661
Bc00806	i0_HQ_CBC_c2200/f3p2/984
Bc00807	i0_HQ_CBC_c2207/f4p2/906
Bc00808	i0_HQ_CBC_c2214/f2p0/459
Bc00809	i0_HQ_CBC_c2215/f5p2/667
Bc00810	i0_HQ_CBC_c22154/f2p0/690
Bc00811	i0_HQ_CBC_c2216/f6p2/684
Bc00812	i0_HQ_CBC_c2218/f2p0/851
Bc00813	i0_HQ_CBC_c2219/f6p0/999
Bc00814	i0_HQ_CBC_c2220/f5p0/634
Bc00815	i0_HQ_CBC_c22203/f2p1/483
Bc00816	i0_HQ_CBC_c22228/f2p2/656
Bc00817	i0_HQ_CBC_c2226/f2p0/857
Bc00818	i0_HQ_CBC_c2228/f2p0/631
Bc00819	i0_HQ_CBC_c2230/f2p0/801
Bc00820	i0_HQ_CBC_c22302/f2p11/687
Bc00821	i0_HQ_CBC_c2232/f5p0/1001
Bc00822	i0_HQ_CBC_c22382/f2p1/551
Bc00823	i0_HQ_CBC_c2241/f5p0/802
Bc00824	i0_HQ_CBC_c2243/f2p14/880
Bc00825	i0_HQ_CBC_c2248/f2p0/912
Bc00826	i0_HQ_CBC_c2249/f2p2/860
Bc00827	i0_HQ_CBC_c2250/f2p1/928
Bc00828	i0_HQ_CBC_c22516/f2p5/623
Bc00829	i0_HQ_CBC_c2256/f2p9/926
Bc00830	i0_HQ_CBC_c2261/f2p0/451
Bc00831	i0_HQ_CBC_c22612/f2p3/652
Bc00832	i0_HQ_CBC_c2262/f2p13/907
Bc00833	i0_HQ_CBC_c2266/f2p5/957
Bc00834	i0_HQ_CBC_c22667/f3p0/768
Bc00835	i0_HQ_CBC_c2270/f5p0/734
Bc00836	i0_HQ_CBC_c2271/f4p2/735
Bc00837	i0_HQ_CBC_c2272/f3p3/924
Bc00838	i0_HQ_CBC_c2273/f2p1/499
Bc00839	i0_HQ_CBC_c2277/f6p0/692
Bc00840	i0_HQ_CBC_c2280/f2p1/912
Bc00841	i0_HQ_CBC_c2282/f2p2/568
Bc00842	i0_HQ_CBC_c2283/f7p0/919
Bc00843	i0_HQ_CBC_c2284/f2p2/836
Bc00844	i0_HQ_CBC_c2286/f4p0/699
Bc00845	i0_HQ_CBC_c22913/f2p8/611
Bc00846	i0_HQ_CBC_c2294/f3p1/764
Bc00847	i0_HQ_CBC_c2301/f2p2/526
Bc00848	i0_HQ_CBC_c23011/f2p9/883
Bc00849	i0_HQ_CBC_c23025/f2p0/523
Bc00850	i0_HQ_CBC_c2305/f4p6/490
Bc00851	i0_HQ_CBC_c2306/f5p3/712
Bc00852	i0_HQ_CBC_c23071/f3p1/630
Bc00853	i0_HQ_CBC_c2309/f2p0/821
Bc00854	i0_HQ_CBC_c2311/f3p0/803
Bc00855	i0_HQ_CBC_c2316/f2p2/848
Bc00856	i0_HQ_CBC_c23163/f2p0/655
Bc00857	i0_HQ_CBC_c2319/f2p0/782
Bc00858	i0_HQ_CBC_c2320/f2p0/548
Bc00859	i0_HQ_CBC_c2321/f3p2/660
Bc00860	i0_HQ_CBC_c2322/f3p5/547
Bc00861	i0_HQ_CBC_c2325/f2p3/519
Bc00862	i0_HQ_CBC_c2326/f2p0/846
Bc00863	i0_HQ_CBC_c2327/f3p3/928
Bc00864	i0_HQ_CBC_c2329/f3p0/938
Bc00865	i0_HQ_CBC_c23297/f2p0/712
Bc00866	i0_HQ_CBC_c2333/f4p1/922
Bc00867	i0_HQ_CBC_c2335/f3p0/938
Bc00868	i0_HQ_CBC_c2336/f3p1/986
Bc00869	i0_HQ_CBC_c23371/f2p2/738
Bc00870	i0_HQ_CBC_c2338/f9p2/554
Bc00871	i0_HQ_CBC_c2340/f5p109/940
Bc00872	i0_HQ_CBC_c2343/f2p0/852
Bc00873	i0_HQ_CBC_c2348/f2p2/697
Bc00874	i0_HQ_CBC_c2349/f4p5/882
Bc00875	i0_HQ_CBC_c2350/f2p1/467
Bc00876	i0_HQ_CBC_c2352/f6p0/1001
Bc00877	i0_HQ_CBC_c2353/f3p0/573
Bc00878	i0_HQ_CBC_c2354/f2p5/924
Bc00879	i0_HQ_CBC_c2357/f2p0/436
Bc00880	i0_HQ_CBC_c2364/f3p2/788
Bc00881	i0_HQ_CBC_c2368/f3p2/627
Bc00882	i0_HQ_CBC_c2371/f6p0/783
Bc00883	i0_HQ_CBC_c2374/f2p2/702
Bc00884	i0_HQ_CBC_c23747/f2p4/822
Bc00885	i0_HQ_CBC_c2375/f4p1/791
Bc00886	i0_HQ_CBC_c2377/f4p0/731
Bc00887	i0_HQ_CBC_c2384/f4p3/746
Bc00888	i0_HQ_CBC_c2386/f2p0/550
Bc00889	i0_HQ_CBC_c2390/f2p0/572
Bc00890	i0_HQ_CBC_c2391/f3p3/669
Bc00891	i0_HQ_CBC_c2395/f4p0/618
Bc00892	i0_HQ_CBC_c2398/f2p2/621
Bc00893	i0_HQ_CBC_c24004/f2p54/955
Bc00894	i0_HQ_CBC_c2402/f3p0/692
Bc00895	i0_HQ_CBC_c2403/f2p1/676
Bc00896	i0_HQ_CBC_c2405/f3p3/667
Bc00897	i0_HQ_CBC_c2406/f6p0/683
Bc00898	i0_HQ_CBC_c2409/f3p0/796
Bc00899	i0_HQ_CBC_c2410/f5p0/739
Bc00900	i0_HQ_CBC_c2415/f5p4/587
Bc00901	i0_HQ_CBC_c2416/f3p100/714
Bc00902	i0_HQ_CBC_c2420/f3p1/616
Bc00903	i0_HQ_CBC_c2422/f3p0/958
Bc00904	i0_HQ_CBC_c2423/f3p1/668
Bc00905	i0_HQ_CBC_c2425/f2p0/659
Bc00906	i0_HQ_CBC_c2427/f3p2/816
Bc00907	i0_HQ_CBC_c24270/f3p2/727
Bc00908	i0_HQ_CBC_c2429/f4p2/674
Bc00909	i0_HQ_CBC_c2430/f5p0/805
Bc00910	i0_HQ_CBC_c2432/f3p0/835
Bc00911	i0_HQ_CBC_c2435/f2p2/618
Bc00912	i0_HQ_CBC_c2436/f2p7/961
Bc00913	i0_HQ_CBC_c2438/f4p0/481
Bc00914	i0_HQ_CBC_c2439/f4p3/693
Bc00915	i0_HQ_CBC_c2444/f2p1/644
Bc00916	i0_HQ_CBC_c24472/f4p3/518
Bc00917	i0_HQ_CBC_c24475/f4p7/926
Bc00918	i0_HQ_CBC_c2451/f2p4/963
Bc00919	i0_HQ_CBC_c2459/f4p0/733
Bc00920	i0_HQ_CBC_c2460/f5p2/762
Bc00921	i0_HQ_CBC_c2463/f3p0/748
Bc00922	i0_HQ_CBC_c2466/f4p0/978
Bc00923	i0_HQ_CBC_c2467/f9p2/845
Bc00924	i0_HQ_CBC_c2468/f5p0/669
Bc00925	i0_HQ_CBC_c2469/f3p0/997
Bc00926	i0_HQ_CBC_c24732/f2p0/822
Bc00927	i0_HQ_CBC_c2479/f2p0/517
Bc00928	i0_HQ_CBC_c2483/f6p0/800
Bc00929	i0_HQ_CBC_c2485/f6p0/941
Bc00930	i0_HQ_CBC_c24905/f2p10/908
Bc00931	i0_HQ_CBC_c2493/f2p2/509
Bc00932	i0_HQ_CBC_c24936/f2p0/506
Bc00933	i0_HQ_CBC_c24955/f2p2/932
Bc00934	i0_HQ_CBC_c2497/f3p0/984
Bc00935	i0_HQ_CBC_c2501/f5p0/802
Bc00936	i0_HQ_CBC_c2503/f4p0/710
Bc00937	i0_HQ_CBC_c2508/f2p1/763
Bc00938	i0_HQ_CBC_c2513/f2p10/777
Bc00939	i0_HQ_CBC_c2517/f3p0/833
Bc00940	i0_HQ_CBC_c2522/f2p0/738
Bc00941	i0_HQ_CBC_c2524/f2p1/643
Bc00942	i0_HQ_CBC_c25266/f2p2/860
Bc00943	i0_HQ_CBC_c2528/f2p0/507
Bc00944	i0_HQ_CBC_c2530/f2p1/729
Bc00945	i0_HQ_CBC_c2531/f2p2/689
Bc00946	i0_HQ_CBC_c2532/f5p2/976
Bc00947	i0_HQ_CBC_c25325/f2p0/844
Bc00948	i0_HQ_CBC_c2535/f2p0/928
Bc00949	i0_HQ_CBC_c2539/f2p0/846
Bc00950	i0_HQ_CBC_c25400/f2p0/715
Bc00951	i0_HQ_CBC_c25402/f2p0/754
Bc00952	i0_HQ_CBC_c2541/f7p0/920
Bc00953	i0_HQ_CBC_c2542/f5p0/827
Bc00954	i0_HQ_CBC_c25424/f2p1/619
Bc00955	i0_HQ_CBC_c25437/f2p0/608
Bc00956	i0_HQ_CBC_c2545/f3p3/696
Bc00957	i0_HQ_CBC_c2546/f2p12/613
Bc00958	i0_HQ_CBC_c2551/f7p5/652
Bc00959	i0_HQ_CBC_c2554/f3p1/622
Bc00960	i0_HQ_CBC_c2555/f2p0/583
Bc00961	i0_HQ_CBC_c2559/f5p0/958
Bc00962	i0_HQ_CBC_c25597/f2p4/423
Bc00963	i0_HQ_CBC_c2563/f2p0/592
Bc00964	i0_HQ_CBC_c2566/f4p0/760
Bc00965	i0_HQ_CBC_c2567/f2p0/801
Bc00966	i0_HQ_CBC_c2571/f5p1/778
Bc00967	i0_HQ_CBC_c2574/f5p2/761
Bc00968	i0_HQ_CBC_c2575/f2p4/496
Bc00969	i0_HQ_CBC_c2576/f3p1/906
Bc00970	i0_HQ_CBC_c25804/f2p1/958
Bc00971	i0_HQ_CBC_c2581/f3p1/841
Bc00972	i0_HQ_CBC_c2583/f3p5/544
Bc00973	i0_HQ_CBC_c2589/f3p1/676
Bc00974	i0_HQ_CBC_c25900/f2p1/695
Bc00975	i0_HQ_CBC_c2592/f2p1/942
Bc00976	i0_HQ_CBC_c25944/f2p0/783
Bc00977	i0_HQ_CBC_c2596/f4p0/815
Bc00978	i0_HQ_CBC_c2597/f6p3/736
Bc00979	i0_HQ_CBC_c2599/f8p0/841
Bc00980	i0_HQ_CBC_c2600/f2p1/772
Bc00981	i0_HQ_CBC_c2603/f2p0/704
Bc00982	i0_HQ_CBC_c2605/f2p0/955
Bc00983	i0_HQ_CBC_c2606/f6p14/488
Bc00984	i0_HQ_CBC_c2607/f5p5/709
Bc00985	i0_HQ_CBC_c2611/f3p2/720
Bc00986	i0_HQ_CBC_c26139/f2p15/818
Bc00987	i0_HQ_CBC_c2614/f3p1/830
Bc00988	i0_HQ_CBC_c2615/f4p2/735
Bc00989	i0_HQ_CBC_c26155/f2p0/584
Bc00990	i0_HQ_CBC_c2616/f2p1/619
Bc00991	i0_HQ_CBC_c2618/f3p1/840
Bc00992	i0_HQ_CBC_c26199/f2p0/961
Bc00993	i0_HQ_CBC_c2621/f3p3/674
Bc00994	i0_HQ_CBC_c2622/f3p3/626
Bc00995	i0_HQ_CBC_c2624/f2p0/929
Bc00996	i0_HQ_CBC_c2625/f2p0/919
Bc00997	i0_HQ_CBC_c2627/f4p0/521
Bc00998	i0_HQ_CBC_c2628/f2p4/782
Bc00999	i0_HQ_CBC_c2630/f4p4/455
Bc01000	i0_HQ_CBC_c2631/f2p14/724
Bc01001	i0_HQ_CBC_c2635/f2p1/653
Bc01002	i0_HQ_CBC_c2638/f2p2/726
Bc01003	i0_HQ_CBC_c2644/f3p5/701
Bc01004	i0_HQ_CBC_c2647/f3p0/915
Bc01005	i0_HQ_CBC_c26483/f2p3/751
Bc01006	i0_HQ_CBC_c2649/f7p1/759
Bc01007	i0_HQ_CBC_c2654/f2p1/586
Bc01008	i0_HQ_CBC_c26543/f2p4/820
Bc01009	i0_HQ_CBC_c2657/f3p0/638
Bc01010	i0_HQ_CBC_c2664/f2p51/794
Bc01011	i0_HQ_CBC_c2665/f2p0/535
Bc01012	i0_HQ_CBC_c2666/f2p5/638
Bc01013	i0_HQ_CBC_c2667/f2p3/882
Bc01014	i0_HQ_CBC_c2668/f2p0/584
Bc01015	i0_HQ_CBC_c2671/f3p3/828
Bc01016	i0_HQ_CBC_c2672/f5p0/619
Bc01017	i0_HQ_CBC_c26727/f2p2/704
Bc01018	i0_HQ_CBC_c2675/f2p1/975
Bc01019	i0_HQ_CBC_c2676/f3p1/962
Bc01020	i0_HQ_CBC_c26767/f4p1/919
Bc01021	i0_HQ_CBC_c2677/f5p3/478
Bc01022	i0_HQ_CBC_c2678/f3p2/760
Bc01023	i0_HQ_CBC_c2679/f2p0/525
Bc01024	i0_HQ_CBC_c2681/f2p3/462
Bc01025	i0_HQ_CBC_c2685/f2p0/663
Bc01026	i0_HQ_CBC_c2688/f6p1/719
Bc01027	i0_HQ_CBC_c2692/f10p2/588
Bc01028	i0_HQ_CBC_c2693/f2p1/825
Bc01029	i0_HQ_CBC_c2694/f2p8/800
Bc01030	i0_HQ_CBC_c2695/f3p3/812
Bc01031	i0_HQ_CBC_c2697/f5p4/863
Bc01032	i0_HQ_CBC_c2700/f2p0/945
Bc01033	i0_HQ_CBC_c2701/f3p1/845
Bc01034	i0_HQ_CBC_c27029/f2p0/810
Bc01035	i0_HQ_CBC_c2703/f2p4/823
Bc01036	i0_HQ_CBC_c2706/f5p1/938
Bc01037	i0_HQ_CBC_c2708/f4p0/944
Bc01038	i0_HQ_CBC_c2709/f2p1/668
Bc01039	i0_HQ_CBC_c2715/f2p0/803
Bc01040	i0_HQ_CBC_c2716/f3p3/904
Bc01041	i0_HQ_CBC_c2722/f5p0/648
Bc01042	i0_HQ_CBC_c2726/f8p1/889
Bc01043	i0_HQ_CBC_c2728/f2p37/590
Bc01044	i0_HQ_CBC_c2729/f2p0/763
Bc01045	i0_HQ_CBC_c2732/f2p1/550
Bc01046	i0_HQ_CBC_c2734/f3p1/432
Bc01047	i0_HQ_CBC_c2735/f9p17/636
Bc01048	i0_HQ_CBC_c27375/f2p9/821
Bc01049	i0_HQ_CBC_c2738/f3p2/781
Bc01050	i0_HQ_CBC_c2741/f2p0/918
Bc01051	i0_HQ_CBC_c27410/f2p8/591
Bc01052	i0_HQ_CBC_c27418/f2p6/794
Bc01053	i0_HQ_CBC_c2742/f2p2/732
Bc01054	i0_HQ_CBC_c2743/f2p6/709
Bc01055	i0_HQ_CBC_c2745/f6p0/718
Bc01056	i0_HQ_CBC_c2747/f3p0/606
Bc01057	i0_HQ_CBC_c2748/f7p5/718
Bc01058	i0_HQ_CBC_c2750/f7p3/558
Bc01059	i0_HQ_CBC_c2759/f3p0/723
Bc01060	i0_HQ_CBC_c2760/f4p1/802
Bc01061	i0_HQ_CBC_c2764/f5p1/875
Bc01062	i0_HQ_CBC_c2766/f3p0/1005
Bc01063	i0_HQ_CBC_c2774/f2p7/816
Bc01064	i0_HQ_CBC_c2775/f2p0/915
Bc01065	i0_HQ_CBC_c2776/f3p8/810
Bc01066	i0_HQ_CBC_c2778/f2p2/722
Bc01067	i0_HQ_CBC_c2780/f4p0/942
Bc01068	i0_HQ_CBC_c2783/f2p0/996
Bc01069	i0_HQ_CBC_c2784/f4p0/598
Bc01070	i0_HQ_CBC_c2787/f4p6/914
Bc01071	i0_HQ_CBC_c2790/f3p1/779
Bc01072	i0_HQ_CBC_c27908/f2p0/582
Bc01073	i0_HQ_CBC_c2792/f2p4/994
Bc01074	i0_HQ_CBC_c27926/f2p3/915
Bc01075	i0_HQ_CBC_c2793/f3p1/788
Bc01076	i0_HQ_CBC_c2797/f6p2/832
Bc01077	i0_HQ_CBC_c2798/f4p0/528
Bc01078	i0_HQ_CBC_c27981/f2p0/782
Bc01079	i0_HQ_CBC_c2799/f2p0/435
Bc01080	i0_HQ_CBC_c27994/f2p0/388
Bc01081	i0_HQ_CBC_c2801/f2p3/998
Bc01082	i0_HQ_CBC_c2803/f8p1/479
Bc01083	i0_HQ_CBC_c2810/f3p6/447
Bc01084	i0_HQ_CBC_c28108/f4p0/813
Bc01085	i0_HQ_CBC_c28257/f2p1/545
Bc01086	i0_HQ_CBC_c28318/f2p0/743
Bc01087	i0_HQ_CBC_c28363/f2p0/775
Bc01088	i0_HQ_CBC_c28460/f2p0/447
Bc01089	i0_HQ_CBC_c28522/f3p0/767
Bc01090	i0_HQ_CBC_c28566/f2p0/782
Bc01091	i0_HQ_CBC_c2857/f2p1/795
Bc01092	i0_HQ_CBC_c2875/f2p8/529
Bc01093	i0_HQ_CBC_c29076/f3p0/330
Bc01094	i0_HQ_CBC_c29120/f2p0/524
Bc01095	i0_HQ_CBC_c29136/f2p0/398
Bc01096	i0_HQ_CBC_c2915/f3p1/615
Bc01097	i0_HQ_CBC_c29158/f2p0/272
Bc01098	i0_HQ_CBC_c2916/f2p3/734
Bc01099	i0_HQ_CBC_c29160/f2p2/368
Bc01100	i0_HQ_CBC_c29169/f2p0/445
Bc01101	i0_HQ_CBC_c29172/f2p0/359
Bc01102	i0_HQ_CBC_c29176/f2p0/467
Bc01103	i0_HQ_CBC_c29182/f2p0/333
Bc01104	i0_HQ_CBC_c2920/f7p16/508
Bc01105	i0_HQ_CBC_c29240/f2p0/424
Bc01106	i0_HQ_CBC_c29249/f2p0/643
Bc01107	i0_HQ_CBC_c29264/f2p6/270
Bc01108	i0_HQ_CBC_c29275/f2p0/419
Bc01109	i0_HQ_CBC_c29287/f2p0/363
Bc01110	i0_HQ_CBC_c2929/f2p5/909
Bc01111	i0_HQ_CBC_c29355/f2p0/426
Bc01112	i0_HQ_CBC_c2944/f3p1/694
Bc01113	i0_HQ_CBC_c2969/f2p0/674
Bc01114	i0_HQ_CBC_c29973/f2p0/551
Bc01115	i0_HQ_CBC_c30010/f2p9/530
Bc01116	i0_HQ_CBC_c3009/f4p0/942
Bc01117	i0_HQ_CBC_c30116/f2p1/558
Bc01118	i0_HQ_CBC_c30284/f2p0/654
Bc01119	i0_HQ_CBC_c3052/f2p0/546
Bc01120	i0_HQ_CBC_c3060/f2p0/535
Bc01121	i0_HQ_CBC_c3081/f2p1/669
Bc01122	i0_HQ_CBC_c30821/f3p0/639
Bc01123	i0_HQ_CBC_c310/f6p0/739
Bc01124	i0_HQ_CBC_c3111/f2p1/900
Bc01125	i0_HQ_CBC_c3123/f2p2/969
Bc01126	i0_HQ_CBC_c3132/f4p2/821
Bc01127	i0_HQ_CBC_c31414/f2p0/785
Bc01128	i0_HQ_CBC_c3157/f2p1/840
Bc01129	i0_HQ_CBC_c31982/f37p0/502
Bc01130	i0_HQ_CBC_c31983/f24p7/821
Bc01131	i0_HQ_CBC_c31986/f15p0/601
Bc01132	i0_HQ_CBC_c31987/f30p0/691
Bc01133	i0_HQ_CBC_c31994/f17p0/589
Bc01134	i0_HQ_CBC_c31998/f17p0/645
Bc01135	i0_HQ_CBC_c3200/f3p87/806
Bc01136	i0_HQ_CBC_c32003/f21p0/545
Bc01137	i0_HQ_CBC_c32005/f17p0/824
Bc01138	i0_HQ_CBC_c32008/f26p0/706
Bc01139	i0_HQ_CBC_c32012/f14p2/485
Bc01140	i0_HQ_CBC_c32018/f18p0/791
Bc01141	i0_HQ_CBC_c32022/f17p1/730
Bc01142	i0_HQ_CBC_c32023/f3p0/544
Bc01143	i0_HQ_CBC_c32026/f12p1/585
Bc01144	i0_HQ_CBC_c32028/f15p0/849
Bc01145	i0_HQ_CBC_c32030/f14p0/746
Bc01146	i0_HQ_CBC_c32036/f18p2/709
Bc01147	i0_HQ_CBC_c32040/f20p2/589
Bc01148	i0_HQ_CBC_c32042/f14p0/539
Bc01149	i0_HQ_CBC_c32044/f10p2/747
Bc01150	i0_HQ_CBC_c32048/f17p0/745
Bc01151	i0_HQ_CBC_c32049/f12p1/932
Bc01152	i0_HQ_CBC_c32050/f9p0/640
Bc01153	i0_HQ_CBC_c32051/f10p0/930
Bc01154	i0_HQ_CBC_c32052/f14p0/731
Bc01155	i0_HQ_CBC_c32056/f12p1/641
Bc01156	i0_HQ_CBC_c32062/f10p0/644
Bc01157	i0_HQ_CBC_c32067/f2p0/718
Bc01158	i0_HQ_CBC_c32071/f17p0/662
Bc01159	i0_HQ_CBC_c32087/f14p5/904
Bc01160	i0_HQ_CBC_c32094/f6p0/696
Bc01161	i0_HQ_CBC_c32095/f5p0/484
Bc01162	i0_HQ_CBC_c32112/f17p0/595
Bc01163	i0_HQ_CBC_c32116/f7p0/790
Bc01164	i0_HQ_CBC_c32121/f9p0/577
Bc01165	i0_HQ_CBC_c32124/f16p0/728
Bc01166	i0_HQ_CBC_c32129/f7p0/557
Bc01167	i0_HQ_CBC_c32138/f13p2/491
Bc01168	i0_HQ_CBC_c32139/f8p3/699
Bc01169	i0_HQ_CBC_c32147/f6p0/904
Bc01170	i0_HQ_CBC_c32151/f15p0/499
Bc01171	i0_HQ_CBC_c32170/f7p1/683
Bc01172	i0_HQ_CBC_c32171/f3p0/698
Bc01173	i0_HQ_CBC_c32173/f4p0/726
Bc01174	i0_HQ_CBC_c32177/f2p0/845
Bc01175	i0_HQ_CBC_c32179/f6p0/635
Bc01176	i0_HQ_CBC_c32181/f7p0/813
Bc01177	i0_HQ_CBC_c32201/f5p0/631
Bc01178	i0_HQ_CBC_c32203/f5p0/937
Bc01179	i0_HQ_CBC_c32211/f4p0/721
Bc01180	i0_HQ_CBC_c32212/f4p1/719
Bc01181	i0_HQ_CBC_c32215/f2p0/475
Bc01182	i0_HQ_CBC_c3222/f3p208/796
Bc01183	i0_HQ_CBC_c32220/f3p0/989
Bc01184	i0_HQ_CBC_c32241/f7p4/667
Bc01185	i0_HQ_CBC_c32248/f2p0/509
Bc01186	i0_HQ_CBC_c32270/f4p0/589
Bc01187	i0_HQ_CBC_c32273/f2p2/456
Bc01188	i0_HQ_CBC_c32274/f5p0/670
Bc01189	i0_HQ_CBC_c32290/f2p0/482
Bc01190	i0_HQ_CBC_c32299/f6p0/693
Bc01191	i0_HQ_CBC_c32325/f12p0/679
Bc01192	i0_HQ_CBC_c32332/f6p0/887
Bc01193	i0_HQ_CBC_c32349/f3p4/415
Bc01194	i0_HQ_CBC_c32355/f21p0/949
Bc01195	i0_HQ_CBC_c32357/f7p4/740
Bc01196	i0_HQ_CBC_c32367/f5p0/729
Bc01197	i0_HQ_CBC_c32390/f4p0/442
Bc01198	i0_HQ_CBC_c32393/f3p0/382
Bc01199	i0_HQ_CBC_c32412/f2p0/382
Bc01200	i0_HQ_CBC_c32421/f2p0/367
Bc01201	i0_HQ_CBC_c32426/f35p0/509
Bc01202	i0_HQ_CBC_c32427/f3p1/477
Bc01203	i0_HQ_CBC_c32435/f41p24/695
Bc01204	i0_HQ_CBC_c32448/f40p0/673
Bc01205	i0_HQ_CBC_c32450/f36p9/791
Bc01206	i0_HQ_CBC_c32459/f27p1/714
Bc01207	i0_HQ_CBC_c32477/f45p0/896
Bc01208	i0_HQ_CBC_c32491/f17p0/738
Bc01209	i0_HQ_CBC_c32493/f16p0/550
Bc01210	i0_HQ_CBC_c32497/f19p0/770
Bc01211	i0_HQ_CBC_c32505/f14p0/572
Bc01212	i0_HQ_CBC_c32509/f11p0/791
Bc01213	i0_HQ_CBC_c32512/f18p0/909
Bc01214	i0_HQ_CBC_c32518/f18p0/728
Bc01215	i0_HQ_CBC_c32520/f19p0/480
Bc01216	i0_HQ_CBC_c32529/f18p0/509
Bc01217	i0_HQ_CBC_c32531/f11p0/550
Bc01218	i0_HQ_CBC_c32539/f14p45/509
Bc01219	i0_HQ_CBC_c32543/f16p0/467
Bc01220	i0_HQ_CBC_c32549/f15p0/482
Bc01221	i0_HQ_CBC_c32550/f14p0/451
Bc01222	i0_HQ_CBC_c32560/f6p0/686
Bc01223	i0_HQ_CBC_c32566/f9p0/540
Bc01224	i0_HQ_CBC_c32585/f5p9/788
Bc01225	i0_HQ_CBC_c32588/f9p0/645
Bc01226	i0_HQ_CBC_c32593/f6p4/532
Bc01227	i0_HQ_CBC_c32599/f19p0/643
Bc01228	i0_HQ_CBC_c32610/f5p0/470
Bc01229	i0_HQ_CBC_c32618/f3p0/413
Bc01230	i0_HQ_CBC_c32619/f15p0/423
Bc01231	i0_HQ_CBC_c32639/f15p0/896
Bc01232	i0_HQ_CBC_c32726/f3p0/535
Bc01233	i0_HQ_CBC_c32733/f6p0/631
Bc01234	i0_HQ_CBC_c3274/f2p3/696
Bc01235	i0_HQ_CBC_c32833/f3p1/477
Bc01236	i0_HQ_CBC_c32834/f3p2/747
Bc01237	i0_HQ_CBC_c32840/f3p0/919
Bc01238	i0_HQ_CBC_c32855/f3p2/671
Bc01239	i0_HQ_CBC_c32996/f2p2/423
Bc01240	i0_HQ_CBC_c33004/f17p0/839
Bc01241	i0_HQ_CBC_c33018/f7p0/338
Bc01242	i0_HQ_CBC_c33040/f19p21/771
Bc01243	i0_HQ_CBC_c33043/f5p0/624
Bc01244	i0_HQ_CBC_c33054/f2p0/762
Bc01245	i0_HQ_CBC_c33067/f5p1/706
Bc01246	i0_HQ_CBC_c33084/f24p1/709
Bc01247	i0_HQ_CBC_c33091/f22p0/434
Bc01248	i0_HQ_CBC_c3314/f3p19/890
Bc01249	i0_HQ_CBC_c33189/f2p0/817
Bc01250	i0_HQ_CBC_c3322/f3p2/556
Bc01251	i0_HQ_CBC_c33233/f6p0/660
Bc01252	i0_HQ_CBC_c33248/f41p1/797
Bc01253	i0_HQ_CBC_c33251/f15p4/689
Bc01254	i0_HQ_CBC_c33258/f34p1/499
Bc01255	i0_HQ_CBC_c33261/f16p5/951
Bc01256	i0_HQ_CBC_c33604/f5p3/798
Bc01257	i0_HQ_CBC_c33644/f3p23/649
Bc01258	i0_HQ_CBC_c33712/f3p3/682
Bc01259	i0_HQ_CBC_c33715/f2p7/626
Bc01260	i0_HQ_CBC_c33718/f2p0/830
Bc01261	i0_HQ_CBC_c33723/f2p4/718
Bc01262	i0_HQ_CBC_c33724/f2p3/922
Bc01263	i0_HQ_CBC_c33726/f7p6/825
Bc01264	i0_HQ_CBC_c33733/f3p1/519
Bc01265	i0_HQ_CBC_c33741/f2p15/899
Bc01266	i0_HQ_CBC_c33746/f2p6/611
Bc01267	i0_HQ_CBC_c33764/f3p5/695
Bc01268	i0_HQ_CBC_c33768/f3p1/637
Bc01269	i0_HQ_CBC_c33772/f2p0/445
Bc01270	i0_HQ_CBC_c33775/f2p5/828
Bc01271	i0_HQ_CBC_c33776/f2p1/992
Bc01272	i0_HQ_CBC_c33779/f2p2/911
Bc01273	i0_HQ_CBC_c33782/f2p2/385
Bc01274	i0_HQ_CBC_c33786/f2p0/651
Bc01275	i0_HQ_CBC_c33789/f2p0/772
Bc01276	i0_HQ_CBC_c33798/f2p3/886
Bc01277	i0_HQ_CBC_c33802/f2p2/844
Bc01278	i0_HQ_CBC_c33806/f3p0/740
Bc01279	i0_HQ_CBC_c3388/f2p0/991
Bc01280	i0_HQ_CBC_c33887/f2p0/918
Bc01281	i0_HQ_CBC_c34064/f2p2/584
Bc01282	i0_HQ_CBC_c34120/f2p0/545
Bc01283	i0_HQ_CBC_c3417/f2p1/709
Bc01284	i0_HQ_CBC_c3429/f3p2/633
Bc01285	i0_HQ_CBC_c3432/f2p1/922
Bc01286	i0_HQ_CBC_c3475/f3p1/600
Bc01287	i0_HQ_CBC_c3476/f2p0/479
Bc01288	i0_HQ_CBC_c34773/f2p0/930
Bc01289	i0_HQ_CBC_c35009/f2p12/528
Bc01290	i0_HQ_CBC_c35154/f3p5/920
Bc01291	i0_HQ_CBC_c3547/f2p0/516
Bc01292	i0_HQ_CBC_c35654/f2p2/624
Bc01293	i0_HQ_CBC_c35784/f3p3/599
Bc01294	i0_HQ_CBC_c35790/f4p12/639
Bc01295	i0_HQ_CBC_c35884/f2p0/634
Bc01296	i0_HQ_CBC_c35945/f2p0/944
Bc01297	i0_HQ_CBC_c3597/f2p0/588
Bc01298	i0_HQ_CBC_c36016/f2p10/874
Bc01299	i0_HQ_CBC_c36080/f6p0/590
Bc01300	i0_HQ_CBC_c36417/f2p2/816
Bc01301	i0_HQ_CBC_c3648/f3p0/935
Bc01302	i0_HQ_CBC_c36584/f2p5/700
Bc01303	i0_HQ_CBC_c36632/f3p2/680
Bc01304	i0_HQ_CBC_c3669/f2p1/835
Bc01305	i0_HQ_CBC_c36700/f2p0/562
Bc01306	i0_HQ_CBC_c36779/f2p0/770
Bc01307	i0_HQ_CBC_c37013/f3p0/515
Bc01308	i0_HQ_CBC_c37098/f2p7/356
Bc01309	i0_HQ_CBC_c37130/f2p0/541
Bc01310	i0_HQ_CBC_c37162/f2p0/505
Bc01311	i0_HQ_CBC_c37558/f3p0/289
Bc01312	i0_HQ_CBC_c37607/f6p6/354
Bc01313	i0_HQ_CBC_c37662/f5p0/363
Bc01314	i0_HQ_CBC_c37742/f3p0/797
Bc01315	i0_HQ_CBC_c37763/f4p0/395
Bc01316	i0_HQ_CBC_c37802/f2p1/317
Bc01317	i0_HQ_CBC_c37803/f3p2/341
Bc01318	i0_HQ_CBC_c37822/f3p5/983
Bc01319	i0_HQ_CBC_c37826/f2p23/445
Bc01320	i0_HQ_CBC_c37849/f3p10/262
Bc01321	i0_HQ_CBC_c37858/f3p2/932
Bc01322	i0_HQ_CBC_c37926/f2p3/306
Bc01323	i0_HQ_CBC_c37957/f2p4/322
Bc01324	i0_HQ_CBC_c37968/f2p7/709
Bc01325	i0_HQ_CBC_c37969/f2p1/259
Bc01326	i0_HQ_CBC_c37972/f2p11/592
Bc01327	i0_HQ_CBC_c37977/f2p3/334
Bc01328	i0_HQ_CBC_c37983/f2p3/326
Bc01329	i0_HQ_CBC_c38016/f2p0/337
Bc01330	i0_HQ_CBC_c38044/f3p0/523
Bc01331	i0_HQ_CBC_c38048/f2p6/303
Bc01332	i0_HQ_CBC_c3818/f4p0/937
Bc01333	i0_HQ_CBC_c3822/f2p0/714
Bc01334	i0_HQ_CBC_c38474/f2p0/761
Bc01335	i0_HQ_CBC_c3871/f4p2/457
Bc01336	i0_HQ_CBC_c39125/f3p0/768
Bc01337	i0_HQ_CBC_c39186/f2p1/527
Bc01338	i0_HQ_CBC_c3919/f5p0/667
Bc01339	i0_HQ_CBC_c3941/f2p2/957
Bc01340	i0_HQ_CBC_c3948/f5p0/878
Bc01341	i0_HQ_CBC_c3955/f4p1/743
Bc01342	i0_HQ_CBC_c3956/f2p2/578
Bc01343	i0_HQ_CBC_c397/f13p0/691
Bc01344	i0_HQ_CBC_c39792/f2p3/720
Bc01345	i0_HQ_CBC_c3993/f2p0/910
Bc01346	i0_HQ_CBC_c40092/f2p0/608
Bc01347	i0_HQ_CBC_c40311/f2p0/784
Bc01348	i0_HQ_CBC_c4042/f4p1/668
Bc01349	i0_HQ_CBC_c40640/f3p0/970
Bc01350	i0_HQ_CBC_c4066/f4p40/653
Bc01351	i0_HQ_CBC_c40675/f10p0/751
Bc01352	i0_HQ_CBC_c40677/f10p0/690
Bc01353	i0_HQ_CBC_c40680/f12p7/702
Bc01354	i0_HQ_CBC_c40682/f12p1/909
Bc01355	i0_HQ_CBC_c40683/f14p3/683
Bc01356	i0_HQ_CBC_c40684/f7p3/523
Bc01357	i0_HQ_CBC_c40685/f15p0/646
Bc01358	i0_HQ_CBC_c40692/f6p5/597
Bc01359	i0_HQ_CBC_c40693/f12p2/881
Bc01360	i0_HQ_CBC_c40694/f15p0/543
Bc01361	i0_HQ_CBC_c40697/f7p0/674
Bc01362	i0_HQ_CBC_c40701/f11p0/555
Bc01363	i0_HQ_CBC_c40708/f10p4/591
Bc01364	i0_HQ_CBC_c40709/f3p3/484
Bc01365	i0_HQ_CBC_c40712/f11p6/642
Bc01366	i0_HQ_CBC_c40719/f10p1/960
Bc01367	i0_HQ_CBC_c40722/f6p4/555
Bc01368	i0_HQ_CBC_c40723/f2p0/748
Bc01369	i0_HQ_CBC_c40728/f2p5/804
Bc01370	i0_HQ_CBC_c40730/f10p5/864
Bc01371	i0_HQ_CBC_c40734/f3p15/568
Bc01372	i0_HQ_CBC_c40736/f7p1/907
Bc01373	i0_HQ_CBC_c40737/f8p1/793
Bc01374	i0_HQ_CBC_c4074/f8p0/669
Bc01375	i0_HQ_CBC_c40740/f11p0/722
Bc01376	i0_HQ_CBC_c40741/f3p0/462
Bc01377	i0_HQ_CBC_c40743/f2p0/401
Bc01378	i0_HQ_CBC_c40749/f12p1/767
Bc01379	i0_HQ_CBC_c40754/f6p0/647
Bc01380	i0_HQ_CBC_c40762/f12p1/472
Bc01381	i0_HQ_CBC_c40776/f5p0/908
Bc01382	i0_HQ_CBC_c40781/f4p1/665
Bc01383	i0_HQ_CBC_c40783/f14p0/603
Bc01384	i0_HQ_CBC_c40784/f6p0/712
Bc01385	i0_HQ_CBC_c40786/f11p1/785
Bc01386	i0_HQ_CBC_c40787/f7p2/721
Bc01387	i0_HQ_CBC_c40792/f25p0/916
Bc01388	i0_HQ_CBC_c40794/f24p1/680
Bc01389	i0_HQ_CBC_c40801/f13p0/933
Bc01390	i0_HQ_CBC_c40806/f7p3/689
Bc01391	i0_HQ_CBC_c40815/f5p5/417
Bc01392	i0_HQ_CBC_c40849/f2p2/789
Bc01393	i0_HQ_CBC_c40859/f5p0/772
Bc01394	i0_HQ_CBC_c40864/f12p2/350
Bc01395	i0_HQ_CBC_c40868/f3p3/757
Bc01396	i0_HQ_CBC_c40869/f2p0/776
Bc01397	i0_HQ_CBC_c40875/f2p0/443
Bc01398	i0_HQ_CBC_c40876/f40p2/653
Bc01399	i0_HQ_CBC_c40878/f9p1/686
Bc01400	i0_HQ_CBC_c40892/f20p2/646
Bc01401	i0_HQ_CBC_c40894/f2p0/403
Bc01402	i0_HQ_CBC_c40904/f21p0/475
Bc01403	i0_HQ_CBC_c40929/f11p1/676
Bc01404	i0_HQ_CBC_c40944/f17p4/928
Bc01405	i0_HQ_CBC_c40957/f19p2/621
Bc01406	i0_HQ_CBC_c40963/f39p0/979
Bc01407	i0_HQ_CBC_c40964/f30p1/660
Bc01408	i0_HQ_CBC_c40967/f16p70/644
Bc01409	i0_HQ_CBC_c40968/f18p8/692
Bc01410	i0_HQ_CBC_c40969/f23p8/698
Bc01411	i0_HQ_CBC_c40970/f12p0/809
Bc01412	i0_HQ_CBC_c40975/f8p0/855
Bc01413	i0_HQ_CBC_c40976/f4p2/666
Bc01414	i0_HQ_CBC_c40978/f10p0/762
Bc01415	i0_HQ_CBC_c40979/f10p0/936
Bc01416	i0_HQ_CBC_c40980/f7p0/580
Bc01417	i0_HQ_CBC_c40984/f36p2/964
Bc01418	i0_HQ_CBC_c40986/f6p0/631
Bc01419	i0_HQ_CBC_c40990/f3p0/861
Bc01420	i0_HQ_CBC_c40996/f2p0/749
Bc01421	i0_HQ_CBC_c40997/f4p0/702
Bc01422	i0_HQ_CBC_c40998/f3p0/577
Bc01423	i0_HQ_CBC_c40999/f6p5/637
Bc01424	i0_HQ_CBC_c41000/f5p6/851
Bc01425	i0_HQ_CBC_c41001/f2p2/846
Bc01426	i0_HQ_CBC_c41004/f4p1/885
Bc01427	i0_HQ_CBC_c41008/f10p1/531
Bc01428	i0_HQ_CBC_c41009/f2p0/883
Bc01429	i0_HQ_CBC_c41010/f2p3/944
Bc01430	i0_HQ_CBC_c41011/f5p8/601
Bc01431	i0_HQ_CBC_c41013/f6p3/843
Bc01432	i0_HQ_CBC_c41014/f4p0/556
Bc01433	i0_HQ_CBC_c41018/f2p1/890
Bc01434	i0_HQ_CBC_c41022/f5p0/692
Bc01435	i0_HQ_CBC_c41023/f3p1/983
Bc01436	i0_HQ_CBC_c41028/f3p0/504
Bc01437	i0_HQ_CBC_c41030/f3p0/676
Bc01438	i0_HQ_CBC_c41031/f2p1/872
Bc01439	i0_HQ_CBC_c41036/f2p0/663
Bc01440	i0_HQ_CBC_c41038/f10p1/705
Bc01441	i0_HQ_CBC_c41041/f2p2/754
Bc01442	i0_HQ_CBC_c41046/f4p0/742
Bc01443	i0_HQ_CBC_c41051/f48p0/805
Bc01444	i0_HQ_CBC_c41059/f2p0/687
Bc01445	i0_HQ_CBC_c41069/f3p1/762
Bc01446	i0_HQ_CBC_c41071/f2p0/969
Bc01447	i0_HQ_CBC_c41076/f11p1/817
Bc01448	i0_HQ_CBC_c41085/f2p3/758
Bc01449	i0_HQ_CBC_c41092/f40p0/597
Bc01450	i0_HQ_CBC_c41100/f2p0/585
Bc01451	i0_HQ_CBC_c41101/f31p6/589
Bc01452	i0_HQ_CBC_c41110/f2p5/452
Bc01453	i0_HQ_CBC_c41115/f44p1/915
Bc01454	i0_HQ_CBC_c41119/f65p33/842
Bc01455	i0_HQ_CBC_c41121/f35p1/621
Bc01456	i0_HQ_CBC_c41122/f44p10/762
Bc01457	i0_HQ_CBC_c41124/f69p1/795
Bc01458	i0_HQ_CBC_c41126/f45p0/889
Bc01459	i0_HQ_CBC_c41134/f31p0/721
Bc01460	i0_HQ_CBC_c41136/f27p6/602
Bc01461	i0_HQ_CBC_c41144/f20p0/694
Bc01462	i0_HQ_CBC_c41146/f4p5/917
Bc01463	i0_HQ_CBC_c41147/f8p11/546
Bc01464	i0_HQ_CBC_c41151/f31p0/372
Bc01465	i0_HQ_CBC_c41164/f4p105/937
Bc01466	i0_HQ_CBC_c41167/f3p0/876
Bc01467	i0_HQ_CBC_c41171/f3p4/480
Bc01468	i0_HQ_CBC_c4118/f2p3/846
Bc01469	i0_HQ_CBC_c41183/f33p2/772
Bc01470	i0_HQ_CBC_c41186/f78p0/521
Bc01471	i0_HQ_CBC_c41210/f7p4/700
Bc01472	i0_HQ_CBC_c41216/f2p20/666
Bc01473	i0_HQ_CBC_c41217/f2p0/775
Bc01474	i0_HQ_CBC_c41221/f3p0/978
Bc01475	i0_HQ_CBC_c41225/f4p2/545
Bc01476	i0_HQ_CBC_c41237/f2p0/472
Bc01477	i0_HQ_CBC_c41249/f18p0/385
Bc01478	i0_HQ_CBC_c41254/f3p0/832
Bc01479	i0_HQ_CBC_c41258/f19p4/896
Bc01480	i0_HQ_CBC_c41263/f73p1/705
Bc01481	i0_HQ_CBC_c41268/f24p2/988
Bc01482	i0_HQ_CBC_c41292/f38p87/622
Bc01483	i0_HQ_CBC_c41295/f25p0/541
Bc01484	i0_HQ_CBC_c41308/f80p0/512
Bc01485	i0_HQ_CBC_c41310/f41p1/739
Bc01486	i0_HQ_CBC_c41406/f5p0/794
Bc01487	i0_HQ_CBC_c41409/f18p1/658
Bc01488	i0_HQ_CBC_c41414/f10p3/360
Bc01489	i0_HQ_CBC_c4143/f3p14/798
Bc01490	i0_HQ_CBC_c41434/f4p1/329
Bc01491	i0_HQ_CBC_c41437/f5p18/336
Bc01492	i0_HQ_CBC_c41453/f2p1/291
Bc01493	i0_HQ_CBC_c41469/f3p1/908
Bc01494	i0_HQ_CBC_c41470/f10p0/464
Bc01495	i0_HQ_CBC_c41479/f10p2/543
Bc01496	i0_HQ_CBC_c41482/f74p5/777
Bc01497	i0_HQ_CBC_c41484/f16p0/864
Bc01498	i0_HQ_CBC_c41492/f17p0/793
Bc01499	i0_HQ_CBC_c41494/f79p0/851
Bc01500	i0_HQ_CBC_c415/f17p0/786
Bc01501	i0_HQ_CBC_c41510/f10p0/861
Bc01502	i0_HQ_CBC_c41517/f5p3/888
Bc01503	i0_HQ_CBC_c41548/f85p3/798
Bc01504	i0_HQ_CBC_c41572/f52p0/688
Bc01505	i0_HQ_CBC_c41576/f62p0/653
Bc01506	i0_HQ_CBC_c41589/f8p0/833
Bc01507	i0_HQ_CBC_c41594/f42p0/352
Bc01508	i0_HQ_CBC_c41605/f29p5/806
Bc01509	i0_HQ_CBC_c41611/f23p0/831
Bc01510	i0_HQ_CBC_c41619/f2p0/534
Bc01511	i0_HQ_CBC_c4163/f6p0/769
Bc01512	i0_HQ_CBC_c41640/f2p6/605
Bc01513	i0_HQ_CBC_c41644/f19p0/611
Bc01514	i0_HQ_CBC_c41662/f111p0/640
Bc01515	i0_HQ_CBC_c41666/f3p1/303
Bc01516	i0_HQ_CBC_c41668/f10p3/939
Bc01517	i0_HQ_CBC_c41670/f83p2/668
Bc01518	i0_HQ_CBC_c41838/f3p4/357
Bc01519	i0_HQ_CBC_c41843/f2p1/334
Bc01520	i0_HQ_CBC_c41879/f3p2/879
Bc01521	i0_HQ_CBC_c41898/f4p0/810
Bc01522	i0_HQ_CBC_c41937/f4p1/754
Bc01523	i0_HQ_CBC_c41960/f2p0/543
Bc01524	i0_HQ_CBC_c41973/f5p0/491
Bc01525	i0_HQ_CBC_c41984/f2p1/656
Bc01526	i0_HQ_CBC_c41989/f2p1/535
Bc01527	i0_HQ_CBC_c41992/f4p3/341
Bc01528	i0_HQ_CBC_c41994/f4p2/689
Bc01529	i0_HQ_CBC_c42013/f2p0/678
Bc01530	i0_HQ_CBC_c42018/f2p1/554
Bc01531	i0_HQ_CBC_c42039/f5p0/917
Bc01532	i0_HQ_CBC_c4208/f2p1/956
Bc01533	i0_HQ_CBC_c4216/f4p0/651
Bc01534	i0_HQ_CBC_c42276/f4p4/602
Bc01535	i0_HQ_CBC_c42770/f5p4/681
Bc01536	i0_HQ_CBC_c4305/f4p3/944
Bc01537	i0_HQ_CBC_c4314/f2p0/882
Bc01538	i0_HQ_CBC_c43150/f4p0/859
Bc01539	i0_HQ_CBC_c4319/f2p0/528
Bc01540	i0_HQ_CBC_c4321/f2p1/700
Bc01541	i0_HQ_CBC_c4323/f3p1/778
Bc01542	i0_HQ_CBC_c4333/f2p0/978
Bc01543	i0_HQ_CBC_c43441/f3p1/637
Bc01544	i0_HQ_CBC_c43468/f2p0/842
Bc01545	i0_HQ_CBC_c4348/f5p0/548
Bc01546	i0_HQ_CBC_c4356/f2p0/696
Bc01547	i0_HQ_CBC_c436/f14p0/590
Bc01548	i0_HQ_CBC_c43621/f2p0/954
Bc01549	i0_HQ_CBC_c4381/f2p1/802
Bc01550	i0_HQ_CBC_c43823/f2p0/597
Bc01551	i0_HQ_CBC_c44090/f3p0/438
Bc01552	i0_HQ_CBC_c4411/f2p0/749
Bc01553	i0_HQ_CBC_c4430/f2p5/871
Bc01554	i0_HQ_CBC_c4448/f2p1/757
Bc01555	i0_HQ_CBC_c4450/f2p1/499
Bc01556	i0_HQ_CBC_c4452/f2p2/646
Bc01557	i0_HQ_CBC_c4484/f3p2/484
Bc01558	i0_HQ_CBC_c449/f12p0/463
Bc01559	i0_HQ_CBC_c453/f11p0/752
Bc01560	i0_HQ_CBC_c45539/f7p0/727
Bc01561	i0_HQ_CBC_c4554/f5p3/711
Bc01562	i0_HQ_CBC_c45588/f4p0/507
Bc01563	i0_HQ_CBC_c4565/f2p0/806
Bc01564	i0_HQ_CBC_c4593/f5p8/873
Bc01565	i0_HQ_CBC_c4598/f2p3/620
Bc01566	i0_HQ_CBC_c4599/f7p2/663
Bc01567	i0_HQ_CBC_c4619/f3p0/733
Bc01568	i0_HQ_CBC_c463/f13p0/807
Bc01569	i0_HQ_CBC_c4654/f2p8/489
Bc01570	i0_HQ_CBC_c4693/f2p2/934
Bc01571	i0_HQ_CBC_c4700/f2p1/500
Bc01572	i0_HQ_CBC_c4718/f3p7/699
Bc01573	i0_HQ_CBC_c4774/f2p1/921
Bc01574	i0_HQ_CBC_c4809/f3p34/911
Bc01575	i0_HQ_CBC_c4828/f7p0/679
Bc01576	i0_HQ_CBC_c4850/f2p1/863
Bc01577	i0_HQ_CBC_c4908/f2p18/731
Bc01578	i0_HQ_CBC_c4934/f4p4/907
Bc01579	i0_HQ_CBC_c4970/f2p4/797
Bc01580	i0_HQ_CBC_c5023/f4p1/625
Bc01581	i0_HQ_CBC_c5063/f3p5/424
Bc01582	i0_HQ_CBC_c5070/f2p1/866
Bc01583	i0_HQ_CBC_c5109/f2p0/556
Bc01584	i0_HQ_CBC_c5129/f2p1/648
Bc01585	i0_HQ_CBC_c5151/f3p0/803
Bc01586	i0_HQ_CBC_c5154/f2p2/737
Bc01587	i0_HQ_CBC_c5193/f2p2/891
Bc01588	i0_HQ_CBC_c5249/f6p2/907
Bc01589	i0_HQ_CBC_c5251/f2p4/737
Bc01590	i0_HQ_CBC_c5265/f4p3/750
Bc01591	i0_HQ_CBC_c534/f15p0/831
Bc01592	i0_HQ_CBC_c5349/f2p3/746
Bc01593	i0_HQ_CBC_c5371/f2p4/711
Bc01594	i0_HQ_CBC_c540/f17p0/752
Bc01595	i0_HQ_CBC_c5418/f5p6/744
Bc01596	i0_HQ_CBC_c5432/f2p3/690
Bc01597	i0_HQ_CBC_c5460/f2p9/646
Bc01598	i0_HQ_CBC_c5465/f2p0/547
Bc01599	i0_HQ_CBC_c5490/f2p3/767
Bc01600	i0_HQ_CBC_c5510/f2p2/861
Bc01601	i0_HQ_CBC_c5517/f6p0/983
Bc01602	i0_HQ_CBC_c554/f10p0/967
Bc01603	i0_HQ_CBC_c5546/f3p1/741
Bc01604	i0_HQ_CBC_c5562/f2p5/869
Bc01605	i0_HQ_CBC_c5590/f2p0/927
Bc01606	i0_HQ_CBC_c5646/f3p4/829
Bc01607	i0_HQ_CBC_c5652/f2p1/845
Bc01608	i0_HQ_CBC_c5704/f2p0/963
Bc01609	i0_HQ_CBC_c5738/f2p0/764
Bc01610	i0_HQ_CBC_c5756/f2p1/920
Bc01611	i0_HQ_CBC_c5766/f2p3/621
Bc01612	i0_HQ_CBC_c5768/f2p1/704
Bc01613	i0_HQ_CBC_c578/f2p0/785
Bc01614	i0_HQ_CBC_c5799/f2p14/977
Bc01615	i0_HQ_CBC_c5803/f2p4/706
Bc01616	i0_HQ_CBC_c5813/f2p1/848
Bc01617	i0_HQ_CBC_c5818/f3p0/556
Bc01618	i0_HQ_CBC_c582/f14p0/683
Bc01619	i0_HQ_CBC_c5820/f6p3/758
Bc01620	i0_HQ_CBC_c5824/f3p0/992
Bc01621	i0_HQ_CBC_c5826/f3p2/905
Bc01622	i0_HQ_CBC_c5864/f3p6/528
Bc01623	i0_HQ_CBC_c5879/f2p1/800
Bc01624	i0_HQ_CBC_c588/f12p0/663
Bc01625	i0_HQ_CBC_c5889/f3p0/719
Bc01626	i0_HQ_CBC_c5908/f2p1/796
Bc01627	i0_HQ_CBC_c5913/f2p5/811
Bc01628	i0_HQ_CBC_c5923/f2p1/696
Bc01629	i0_HQ_CBC_c5931/f2p1/729
Bc01630	i0_HQ_CBC_c5947/f2p0/964
Bc01631	i0_HQ_CBC_c5951/f2p2/856
Bc01632	i0_HQ_CBC_c5966/f2p0/756
Bc01633	i0_HQ_CBC_c5979/f2p6/828
Bc01634	i0_HQ_CBC_c6000/f2p0/849
Bc01635	i0_HQ_CBC_c6004/f6p11/659
Bc01636	i0_HQ_CBC_c6018/f3p0/794
Bc01637	i0_HQ_CBC_c6085/f3p10/581
Bc01638	i0_HQ_CBC_c6087/f2p0/650
Bc01639	i0_HQ_CBC_c6102/f3p0/408
Bc01640	i0_HQ_CBC_c6106/f2p3/856
Bc01641	i0_HQ_CBC_c6111/f2p3/666
Bc01642	i0_HQ_CBC_c6142/f2p0/669
Bc01643	i0_HQ_CBC_c6174/f5p0/642
Bc01644	i0_HQ_CBC_c618/f9p0/757
Bc01645	i0_HQ_CBC_c6207/f2p2/865
Bc01646	i0_HQ_CBC_c6247/f2p2/619
Bc01647	i0_HQ_CBC_c6279/f5p0/651
Bc01648	i0_HQ_CBC_c631/f3p0/941
Bc01649	i0_HQ_CBC_c6338/f3p4/596
Bc01650	i0_HQ_CBC_c6348/f5p1/842
Bc01651	i0_HQ_CBC_c6365/f2p35/960
Bc01652	i0_HQ_CBC_c6378/f3p4/593
Bc01653	i0_HQ_CBC_c6401/f2p0/982
Bc01654	i0_HQ_CBC_c6430/f2p2/530
Bc01655	i0_HQ_CBC_c6465/f7p1/738
Bc01656	i0_HQ_CBC_c6470/f3p3/640
Bc01657	i0_HQ_CBC_c6512/f2p1/852
Bc01658	i0_HQ_CBC_c6551/f2p3/989
Bc01659	i0_HQ_CBC_c6575/f2p5/670
Bc01660	i0_HQ_CBC_c6608/f2p3/597
Bc01661	i0_HQ_CBC_c6629/f2p2/681
Bc01662	i0_HQ_CBC_c6640/f3p3/612
Bc01663	i0_HQ_CBC_c6649/f2p3/479
Bc01664	i0_HQ_CBC_c6655/f2p2/486
Bc01665	i0_HQ_CBC_c6677/f2p0/638
Bc01666	i0_HQ_CBC_c6833/f2p0/769
Bc01667	i0_HQ_CBC_c684/f11p0/758
Bc01668	i0_HQ_CBC_c6853/f2p1/722
Bc01669	i0_HQ_CBC_c6876/f4p7/741
Bc01670	i0_HQ_CBC_c6880/f2p1/663
Bc01671	i0_HQ_CBC_c690/f14p0/519
Bc01672	i0_HQ_CBC_c6900/f2p0/540
Bc01673	i0_HQ_CBC_c6914/f2p1/614
Bc01674	i0_HQ_CBC_c6918/f2p0/529
Bc01675	i0_HQ_CBC_c692/f10p0/740
Bc01676	i0_HQ_CBC_c695/f11p0/717
Bc01677	i0_HQ_CBC_c6968/f4p0/719
Bc01678	i0_HQ_CBC_c6989/f3p2/834
Bc01679	i0_HQ_CBC_c700/f7p3/954
Bc01680	i0_HQ_CBC_c7024/f2p5/778
Bc01681	i0_HQ_CBC_c703/f6p0/813
Bc01682	i0_HQ_CBC_c7046/f2p4/778
Bc01683	i0_HQ_CBC_c7048/f2p4/611
Bc01684	i0_HQ_CBC_c7063/f2p5/972
Bc01685	i0_HQ_CBC_c7075/f3p2/864
Bc01686	i0_HQ_CBC_c7101/f2p3/586
Bc01687	i0_HQ_CBC_c7128/f2p0/839
Bc01688	i0_HQ_CBC_c713/f15p0/997
Bc01689	i0_HQ_CBC_c7139/f2p3/880
Bc01690	i0_HQ_CBC_c715/f13p1/798
Bc01691	i0_HQ_CBC_c7191/f2p1/415
Bc01692	i0_HQ_CBC_c7206/f2p1/672
Bc01693	i0_HQ_CBC_c723/f10p0/577
Bc01694	i0_HQ_CBC_c7235/f3p3/688
Bc01695	i0_HQ_CBC_c7241/f3p0/779
Bc01696	i0_HQ_CBC_c725/f10p0/678
Bc01697	i0_HQ_CBC_c7257/f2p2/766
Bc01698	i0_HQ_CBC_c7269/f2p0/858
Bc01699	i0_HQ_CBC_c7291/f2p0/706
Bc01700	i0_HQ_CBC_c7302/f3p0/583
Bc01701	i0_HQ_CBC_c731/f11p0/987
Bc01702	i0_HQ_CBC_c733/f15p1/891
Bc01703	i0_HQ_CBC_c735/f4p3/539
Bc01704	i0_HQ_CBC_c738/f13p0/969
Bc01705	i0_HQ_CBC_c739/f12p0/866
Bc01706	i0_HQ_CBC_c7412/f11p0/920
Bc01707	i0_HQ_CBC_c7423/f4p3/923
Bc01708	i0_HQ_CBC_c7474/f2p9/773
Bc01709	i0_HQ_CBC_c7491/f2p0/841
Bc01710	i0_HQ_CBC_c7499/f2p2/937
Bc01711	i0_HQ_CBC_c7507/f2p2/525
Bc01712	i0_HQ_CBC_c755/f11p0/998
Bc01713	i0_HQ_CBC_c759/f11p0/959
Bc01714	i0_HQ_CBC_c76/f19p0/788
Bc01715	i0_HQ_CBC_c7627/f2p6/679
Bc01716	i0_HQ_CBC_c7634/f2p0/715
Bc01717	i0_HQ_CBC_c7648/f2p21/844
Bc01718	i0_HQ_CBC_c77/f25p0/680
Bc01719	i0_HQ_CBC_c7711/f3p3/537
Bc01720	i0_HQ_CBC_c7783/f2p3/576
Bc01721	i0_HQ_CBC_c7800/f2p3/789
Bc01722	i0_HQ_CBC_c7809/f2p1/584
Bc01723	i0_HQ_CBC_c7810/f2p2/724
Bc01724	i0_HQ_CBC_c7825/f2p0/654
Bc01725	i0_HQ_CBC_c7845/f3p1/625
Bc01726	i0_HQ_CBC_c789/f6p2/646
Bc01727	i0_HQ_CBC_c7914/f4p3/861
Bc01728	i0_HQ_CBC_c7917/f2p2/731
Bc01729	i0_HQ_CBC_c7941/f2p0/645
Bc01730	i0_HQ_CBC_c7954/f2p2/983
Bc01731	i0_HQ_CBC_c8019/f2p0/879
Bc01732	i0_HQ_CBC_c8020/f2p0/624
Bc01733	i0_HQ_CBC_c8025/f3p0/530
Bc01734	i0_HQ_CBC_c8031/f2p0/918
Bc01735	i0_HQ_CBC_c8046/f2p2/941
Bc01736	i0_HQ_CBC_c8049/f3p2/804
Bc01737	i0_HQ_CBC_c8078/f2p1/905
Bc01738	i0_HQ_CBC_c8097/f2p2/967
Bc01739	i0_HQ_CBC_c8108/f2p3/524
Bc01740	i0_HQ_CBC_c8120/f2p3/526
Bc01741	i0_HQ_CBC_c8129/f2p14/614
Bc01742	i0_HQ_CBC_c8131/f2p1/940
Bc01743	i0_HQ_CBC_c8146/f2p1/628
Bc01744	i0_HQ_CBC_c8163/f2p0/582
Bc01745	i0_HQ_CBC_c8166/f2p7/452
Bc01746	i0_HQ_CBC_c820/f6p0/777
Bc01747	i0_HQ_CBC_c8210/f2p5/773
Bc01748	i0_HQ_CBC_c8219/f2p22/559
Bc01749	i0_HQ_CBC_c8243/f2p0/917
Bc01750	i0_HQ_CBC_c8255/f2p0/986
Bc01751	i0_HQ_CBC_c826/f5p0/811
Bc01752	i0_HQ_CBC_c8287/f2p0/727
Bc01753	i0_HQ_CBC_c8319/f2p5/622
Bc01754	i0_HQ_CBC_c8336/f2p0/879
Bc01755	i0_HQ_CBC_c8337/f3p0/635
Bc01756	i0_HQ_CBC_c8341/f2p3/993
Bc01757	i0_HQ_CBC_c8346/f7p0/970
Bc01758	i0_HQ_CBC_c8365/f2p1/640
Bc01759	i0_HQ_CBC_c8395/f2p3/768
Bc01760	i0_HQ_CBC_c84/f31p0/568
Bc01761	i0_HQ_CBC_c8415/f2p1/691
Bc01762	i0_HQ_CBC_c8429/f2p2/640
Bc01763	i0_HQ_CBC_c8439/f2p1/617
Bc01764	i0_HQ_CBC_c8451/f2p1/655
Bc01765	i0_HQ_CBC_c8480/f3p0/778
Bc01766	i0_HQ_CBC_c8524/f7p5/782
Bc01767	i0_HQ_CBC_c8554/f2p0/922
Bc01768	i0_HQ_CBC_c8574/f3p1/913
Bc01769	i0_HQ_CBC_c8577/f2p19/526
Bc01770	i0_HQ_CBC_c8608/f3p1/858
Bc01771	i0_HQ_CBC_c8610/f6p8/908
Bc01772	i0_HQ_CBC_c8613/f2p0/622
Bc01773	i0_HQ_CBC_c8642/f5p2/822
Bc01774	i0_HQ_CBC_c8643/f2p0/687
Bc01775	i0_HQ_CBC_c8677/f3p0/819
Bc01776	i0_HQ_CBC_c868/f4p0/652
Bc01777	i0_HQ_CBC_c8740/f2p10/789
Bc01778	i0_HQ_CBC_c8755/f2p1/761
Bc01779	i0_HQ_CBC_c8758/f4p1/653
Bc01780	i0_HQ_CBC_c8779/f2p0/517
Bc01781	i0_HQ_CBC_c8802/f2p0/830
Bc01782	i0_HQ_CBC_c8811/f2p0/530
Bc01783	i0_HQ_CBC_c8824/f2p7/930
Bc01784	i0_HQ_CBC_c8839/f2p0/620
Bc01785	i0_HQ_CBC_c8882/f2p1/916
Bc01786	i0_HQ_CBC_c8886/f3p0/991
Bc01787	i0_HQ_CBC_c890/f3p0/899
Bc01788	i0_HQ_CBC_c8930/f2p1/505
Bc01789	i0_HQ_CBC_c8935/f3p0/888
Bc01790	i0_HQ_CBC_c895/f4p0/672
Bc01791	i0_HQ_CBC_c896/f12p0/728
Bc01792	i0_HQ_CBC_c898/f8p1/677
Bc01793	i0_HQ_CBC_c8990/f2p44/834
Bc01794	i0_HQ_CBC_c8997/f3p2/936
Bc01795	i0_HQ_CBC_c900/f6p0/946
Bc01796	i0_HQ_CBC_c911/f16p0/717
Bc01797	i0_HQ_CBC_c912/f7p0/787
Bc01798	i0_HQ_CBC_c914/f5p0/474
Bc01799	i0_HQ_CBC_c9147/f2p4/554
Bc01800	i0_HQ_CBC_c9167/f2p1/644
Bc01801	i0_HQ_CBC_c9178/f2p0/686
Bc01802	i0_HQ_CBC_c918/f11p0/825
Bc01803	i0_HQ_CBC_c9282/f2p6/680
Bc01804	i0_HQ_CBC_c9288/f2p0/940
Bc01805	i0_HQ_CBC_c9307/f2p13/719
Bc01806	i0_HQ_CBC_c9346/f2p2/812
Bc01807	i0_HQ_CBC_c935/f8p0/638
Bc01808	i0_HQ_CBC_c9350/f2p0/687
Bc01809	i0_HQ_CBC_c9387/f3p3/462
Bc01810	i0_HQ_CBC_c942/f6p0/956
Bc01811	i0_HQ_CBC_c9432/f2p0/622
Bc01812	i0_HQ_CBC_c9437/f2p2/819
Bc01813	i0_HQ_CBC_c9444/f3p2/949
Bc01814	i0_HQ_CBC_c9450/f3p5/629
Bc01815	i0_HQ_CBC_c9521/f2p0/607
Bc01816	i0_HQ_CBC_c9536/f2p0/625
Bc01817	i0_HQ_CBC_c9540/f4p4/884
Bc01818	i0_HQ_CBC_c9549/f2p8/798
Bc01819	i0_HQ_CBC_c9560/f2p1/863
Bc01820	i0_HQ_CBC_c9588/f3p0/811
Bc01821	i0_HQ_CBC_c959/f7p0/729
Bc01822	i0_HQ_CBC_c9651/f3p0/716
Bc01823	i0_HQ_CBC_c966/f8p0/642
Bc01824	i0_HQ_CBC_c9661/f4p5/804
Bc01825	i0_HQ_CBC_c9664/f3p0/671
Bc01826	i0_HQ_CBC_c9696/f3p1/837
Bc01827	i0_HQ_CBC_c9718/f4p0/725
Bc01828	i0_HQ_CBC_c972/f8p0/971
Bc01829	i0_HQ_CBC_c9764/f2p7/547
Bc01830	i0_HQ_CBC_c9781/f6p0/615
Bc01831	i0_HQ_CBC_c9840/f2p2/703
Bc01832	i0_HQ_CBC_c9842/f3p0/994
Bc01833	i0_HQ_CBC_c9880/f2p0/556
Bc01834	i0_HQ_CBC_c9889/f2p5/937
Bc01835	i0_HQ_CBC_c9910/f2p2/825
Bc01836	i0_HQ_CBC_c9938/f2p2/800
Bc01837	i0_HQ_CBC_c9978/f4p1/580
Bc01838	i0_HQ_CBC_c9995/f2p26/618
Bc01839	i0_LQ_CBC_c10005/f1p6/604
Bc01840	i0_LQ_CBC_c10016/f1p3/864
Bc01841	i0_LQ_CBC_c10018/f1p2/536
Bc01842	i0_LQ_CBC_c10020/f1p5/966
Bc01843	i0_LQ_CBC_c10024/f1p0/941
Bc01844	i0_LQ_CBC_c10027/f1p0/870
Bc01845	i0_LQ_CBC_c10030/f1p2/789
Bc01846	i0_LQ_CBC_c10036/f1p0/479
Bc01847	i0_LQ_CBC_c10046/f1p2/961
Bc01848	i0_LQ_CBC_c10053/f1p2/743
Bc01849	i0_LQ_CBC_c10059/f1p0/598
Bc01850	i0_LQ_CBC_c10064/f1p0/931
Bc01851	i0_LQ_CBC_c10065/f1p0/813
Bc01852	i0_LQ_CBC_c10070/f1p2/928
Bc01853	i0_LQ_CBC_c10072/f1p1/800
Bc01854	i0_LQ_CBC_c10076/f1p2/952
Bc01855	i0_LQ_CBC_c10077/f1p128/934
Bc01856	i0_LQ_CBC_c10086/f1p7/871
Bc01857	i0_LQ_CBC_c10091/f1p0/499
Bc01858	i0_LQ_CBC_c10093/f1p2/611
Bc01859	i0_LQ_CBC_c10099/f1p1/603
Bc01860	i0_LQ_CBC_c10104/f1p5/936
Bc01861	i0_LQ_CBC_c10107/f1p2/804
Bc01862	i0_LQ_CBC_c10108/f1p1/789
Bc01863	i0_LQ_CBC_c10112/f1p1/688
Bc01864	i0_LQ_CBC_c10113/f1p1/448
Bc01865	i0_LQ_CBC_c10114/f1p5/857
Bc01866	i0_LQ_CBC_c10116/f1p2/545
Bc01867	i0_LQ_CBC_c10117/f1p0/926
Bc01868	i0_LQ_CBC_c10129/f1p1/805
Bc01869	i0_LQ_CBC_c10133/f1p3/604
Bc01870	i0_LQ_CBC_c10135/f1p2/475
Bc01871	i0_LQ_CBC_c10139/f1p0/952
Bc01872	i0_LQ_CBC_c10151/f1p12/847
Bc01873	i0_LQ_CBC_c10157/f1p3/589
Bc01874	i0_LQ_CBC_c10158/f1p0/611
Bc01875	i0_LQ_CBC_c10164/f1p0/515
Bc01876	i0_LQ_CBC_c10166/f1p1/698
Bc01877	i0_LQ_CBC_c10167/f1p0/870
Bc01878	i0_LQ_CBC_c10168/f1p15/784
Bc01879	i0_LQ_CBC_c10170/f1p5/877
Bc01880	i0_LQ_CBC_c10172/f1p0/660
Bc01881	i0_LQ_CBC_c10174/f1p0/865
Bc01882	i0_LQ_CBC_c10179/f1p5/554
Bc01883	i0_LQ_CBC_c10189/f1p0/646
Bc01884	i0_LQ_CBC_c10192/f1p0/489
Bc01885	i0_LQ_CBC_c10198/f1p1/771
Bc01886	i0_LQ_CBC_c10201/f1p2/692
Bc01887	i0_LQ_CBC_c10202/f1p1/726
Bc01888	i0_LQ_CBC_c10203/f1p0/599
Bc01889	i0_LQ_CBC_c10204/f1p1/869
Bc01890	i0_LQ_CBC_c10207/f1p0/806
Bc01891	i0_LQ_CBC_c10208/f1p1/689
Bc01892	i0_LQ_CBC_c10210/f1p0/934
Bc01893	i0_LQ_CBC_c10213/f1p0/710
Bc01894	i0_LQ_CBC_c10216/f1p0/932
Bc01895	i0_LQ_CBC_c10221/f1p1/926
Bc01896	i0_LQ_CBC_c10242/f1p3/840
Bc01897	i0_LQ_CBC_c10243/f1p53/748
Bc01898	i0_LQ_CBC_c10251/f1p2/835
Bc01899	i0_LQ_CBC_c10254/f1p0/615
Bc01900	i0_LQ_CBC_c10260/f1p0/458
Bc01901	i0_LQ_CBC_c10264/f1p56/644
Bc01902	i0_LQ_CBC_c10265/f1p2/915
Bc01903	i0_LQ_CBC_c10266/f1p2/883
Bc01904	i0_LQ_CBC_c1027/f1p0/671
Bc01905	i0_LQ_CBC_c10273/f1p0/718
Bc01906	i0_LQ_CBC_c10276/f5p1/760
Bc01907	i0_LQ_CBC_c10278/f1p9/907
Bc01908	i0_LQ_CBC_c10282/f1p23/469
Bc01909	i0_LQ_CBC_c10287/f1p2/744
Bc01910	i0_LQ_CBC_c10291/f1p3/674
Bc01911	i0_LQ_CBC_c10295/f1p0/682
Bc01912	i0_LQ_CBC_c10296/f1p9/551
Bc01913	i0_LQ_CBC_c10302/f1p3/614
Bc01914	i0_LQ_CBC_c10307/f1p6/766
Bc01915	i0_LQ_CBC_c10327/f1p4/616
Bc01916	i0_LQ_CBC_c10331/f3p1/992
Bc01917	i0_LQ_CBC_c10333/f1p1/811
Bc01918	i0_LQ_CBC_c10336/f1p0/981
Bc01919	i0_LQ_CBC_c10348/f1p2/621
Bc01920	i0_LQ_CBC_c10351/f1p0/609
Bc01921	i0_LQ_CBC_c10370/f1p3/954
Bc01922	i0_LQ_CBC_c10373/f1p179/972
Bc01923	i0_LQ_CBC_c10375/f1p2/899
Bc01924	i0_LQ_CBC_c10382/f2p2/758
Bc01925	i0_LQ_CBC_c10387/f1p3/481
Bc01926	i0_LQ_CBC_c10388/f1p0/470
Bc01927	i0_LQ_CBC_c10389/f1p6/910
Bc01928	i0_LQ_CBC_c10396/f1p8/712
Bc01929	i0_LQ_CBC_c10401/f1p2/859
Bc01930	i0_LQ_CBC_c10407/f1p0/740
Bc01931	i0_LQ_CBC_c10409/f1p0/646
Bc01932	i0_LQ_CBC_c10410/f1p2/441
Bc01933	i0_LQ_CBC_c10412/f1p2/707
Bc01934	i0_LQ_CBC_c10416/f1p0/561
Bc01935	i0_LQ_CBC_c10419/f1p0/613
Bc01936	i0_LQ_CBC_c10423/f1p5/510
Bc01937	i0_LQ_CBC_c10425/f1p1/699
Bc01938	i0_LQ_CBC_c10426/f1p0/936
Bc01939	i0_LQ_CBC_c10429/f1p0/466
Bc01940	i0_LQ_CBC_c10432/f1p4/857
Bc01941	i0_LQ_CBC_c10433/f1p2/782
Bc01942	i0_LQ_CBC_c10438/f1p0/433
Bc01943	i0_LQ_CBC_c10443/f1p2/439
Bc01944	i0_LQ_CBC_c10448/f1p1/742
Bc01945	i0_LQ_CBC_c10452/f1p0/912
Bc01946	i0_LQ_CBC_c10461/f1p0/648
Bc01947	i0_LQ_CBC_c10463/f1p0/792
Bc01948	i0_LQ_CBC_c10471/f1p1/788
Bc01949	i0_LQ_CBC_c10472/f1p1/850
Bc01950	i0_LQ_CBC_c10475/f1p0/858
Bc01951	i0_LQ_CBC_c10476/f1p1/825
Bc01952	i0_LQ_CBC_c10477/f1p7/870
Bc01953	i0_LQ_CBC_c10488/f2p1/782
Bc01954	i0_LQ_CBC_c10495/f1p0/964
Bc01955	i0_LQ_CBC_c10503/f1p1/569
Bc01956	i0_LQ_CBC_c10505/f1p0/983
Bc01957	i0_LQ_CBC_c10508/f1p1/922
Bc01958	i0_LQ_CBC_c10515/f1p9/748
Bc01959	i0_LQ_CBC_c10518/f3p20/517
Bc01960	i0_LQ_CBC_c10521/f1p0/968
Bc01961	i0_LQ_CBC_c10522/f1p2/899
Bc01962	i0_LQ_CBC_c10527/f1p0/595
Bc01963	i0_LQ_CBC_c10528/f1p2/737
Bc01964	i0_LQ_CBC_c10531/f1p11/730
Bc01965	i0_LQ_CBC_c10532/f1p1/636
Bc01966	i0_LQ_CBC_c10534/f1p0/986
Bc01967	i0_LQ_CBC_c10539/f1p0/625
Bc01968	i0_LQ_CBC_c10541/f1p0/883
Bc01969	i0_LQ_CBC_c10543/f1p0/995
Bc01970	i0_LQ_CBC_c10551/f1p1/902
Bc01971	i0_LQ_CBC_c10560/f1p2/584
Bc01972	i0_LQ_CBC_c10562/f1p0/743
Bc01973	i0_LQ_CBC_c10564/f1p3/479
Bc01974	i0_LQ_CBC_c10578/f1p4/526
Bc01975	i0_LQ_CBC_c10580/f1p17/709
Bc01976	i0_LQ_CBC_c10583/f1p0/787
Bc01977	i0_LQ_CBC_c10587/f1p0/661
Bc01978	i0_LQ_CBC_c10594/f1p1/831
Bc01979	i0_LQ_CBC_c10595/f1p2/746
Bc01980	i0_LQ_CBC_c10603/f1p0/683
Bc01981	i0_LQ_CBC_c10604/f1p0/493
Bc01982	i0_LQ_CBC_c10612/f1p0/562
Bc01983	i0_LQ_CBC_c10614/f1p1/778
Bc01984	i0_LQ_CBC_c10621/f1p0/621
Bc01985	i0_LQ_CBC_c10623/f1p1/423
Bc01986	i0_LQ_CBC_c10625/f1p0/699
Bc01987	i0_LQ_CBC_c10630/f1p0/771
Bc01988	i0_LQ_CBC_c10631/f1p2/575
Bc01989	i0_LQ_CBC_c10633/f1p1/866
Bc01990	i0_LQ_CBC_c10638/f1p2/829
Bc01991	i0_LQ_CBC_c10639/f1p0/579
Bc01992	i0_LQ_CBC_c10643/f1p4/761
Bc01993	i0_LQ_CBC_c10650/f1p0/780
Bc01994	i0_LQ_CBC_c10653/f1p6/525
Bc01995	i0_LQ_CBC_c10661/f1p0/696
Bc01996	i0_LQ_CBC_c10662/f1p0/635
Bc01997	i0_LQ_CBC_c10665/f1p0/795
Bc01998	i0_LQ_CBC_c10668/f1p2/949
[truncated: 91,487 more rows]

## Sheet: S4
Supplementary Table S4. FPKM values of unigenes involved in the saikosaponin synthesis pathways among the root, stem, leaf and flower. AACT, acetoacetyl CoA transferase; HMGS, HMG-CoA synthase; HMGR, HMG-CoA reductase; MVK, mevalonate kinase; MVD, mevalonate diphosphate decarboxylase; DXS, 1-deoxy- D -xylulose-5-phosphate synthase; FPPS, farnesyl diphosphate synthase; β-AS, β-amyrin synthase; P45…
Pathway	Gene	Candidate	FPKM
	name	unigene	Root	Stem	Leaf	Flower
Mevalonate	AACT	Bc29026	12.4967	0.86	0.33	0.71
pathway		Bc46716	7.53667	0.98	0.576667	2.38667
		Bc34669	15.7667	1.13333	0.61	1.05333
		Bc51163	23.73	1.51333	1.76333	7.47667
		Bc14211	36.82	3.04	2.61667	11.7433
		Bc12259	102.71	0.886667	0.563333	19.51
		Bc51689	0.0866667	0.243333	0.56	1.13
	HMGS	Bc49549	1.29333	1.16	0.746667	6.20333
		Bc22981	2.44667	3.01	2.68333	21.62
		Bc25556	5.01	0.58	0.673333	0.126667
		Bc36277	72.9033	6.20667	6.53333	20.8133
		Bc47434	3.58667	0.0266667	0.08	1.52
	HMGR	Bc73413	39.1867	7.60667	2.49667	6.28667
		Bc78835	17.68	14.1733	3.44	1.29
		Bc58703	41.6767	26.7367	11.5433	3.94333
		Bc64277	64.8733	63.2767	24.5533	5.81333
		Bc41435	88.09	70.2567	15.9733	12.01
		Bc41996	250.56	165.763	73.6033	22.4267
		Bc88140	0.436667	0.2	0.116667	0.0466667
		Bc56020	2.54333	0.323333	0.0766667	0.29
	MVK	Bc31291	3.11333	1.78333	0.133333	1.10667
		Bc11943	14.41	13.43	1.75	8.43
	MVD	Bc08939	5.22	3.53667	0.383333	5.21
		Bc21240	31.1667	4.54667	3.92	13.4367
		Bc11995	35.1633	3.66667	1.15333	11.35
MEP/DOXP	DXS	Bc90229	5.80333	0.446667	0.45	1.72
pathway		Bc37389	39.12	2.55667	3.84667	11.6267
		Bc34686	6.82333	7.58333	9.85333	78.2467
		Bc34906	40.82	8.88667	21.8467	6.90333
		Bc41730	10.7633	12.8367	9.05	146.853
		Bc64762	4.07	3.84667	4.88667	41.4733
		Bc45656	21.74	8.45667	15.8033	4.95
		Bc48559	12.06	0	0.0633333	3.49667
Triterpene	FPPS	Bc29384	26.3633	2.00333	8.13667	7.21667
biosynthesis		Bc24398	84.4033	7.86333	5.54	16.0367
pathway		Bc12368	220.67	6.08333	2.42667	13.61
		Bc43237	1.43333	0.04	0.143333	0.206667
		Bc17211	5.11333	0.453333	0.56	1.50667
		Bc87980	1.77667	0.0966667	0.0933333	0.186667
		Bc52650	4.84333	0.436667	0.136667	0.32
		Bc47895	30.6967	4.55	2.97333	4.51333
		Bc51013	11.77	0.4	0.173333	1.20667
		Bc65535	3.35667	0.04	0.02	0.0866667
		Bc23175	11.71	0.34	0.0433333	0.866667
	β-AS	Bc63711	0.13	0.213333	0.19	2.4
		Bc06336	1.75	1.14333	1.63333	0.106667
		Bc35476	34.91	5.70667	11.8933	2.92333
		Bc52762	0	0.0133333	0	0.343333
		Bc39308	0	0	0	5.38
		Bc19001	0.01	0.16	0	5.27333
		Bc62070	0.03	18.95	13.5567	3.35667
		Bc55914	0.0133333	0.0166667	0.0766667	1.16
		Bc19497	0.856667	0.0633333	0	0.04
		Bc53038	4.96333	0.286667	0.13	0.06
		Bc63873	5.26	0.0366667	0.04	0.0133333
		Bc55565	8.24333	0	0.02	0
		Bc89179	13.6967	4.61333	2.37	1.74
		Bc77402	38.16	3.36	2.39333	6.98667
		Bc49808	48.3433	4.53	4.39667	4.53
		Bc61215	50.9267	12.66	19.63	6.34667
		Bc16860	8.54333	3.26333	3.55	1.43333
		Bc64937	23.1867	0.0233333	1.84	1.46
		Bc40913	0	6.07	3.38	0.11
		Bc55371	0	1.06333	0.94	0.103333
		Bc56059	0	0.36	0.45	0.113333
		Bc64428	0.0166667	1.45333	0.926667	0.33
		Bc82003	0.576667	0.05	0.0233333	0.15
		Bc29451	0.653333	0	0.0133333	0.0766667
	P450	Bc37340	24.0833	19.7933	5.1	2.08333
		Bc58574	1.00667	0.1	0.183333	0.13
		Bc58609	12.5233	2.96667	0.486667	1.37
		Bc72720	2.84667	0.476667	0.45	0.39
		Bc29573	1.89333	0	0	0.723333
		Bc25223	1.04667	0	0	0.233333
		Bc31873	0.49	0.04	0	0.0666667
		Bc64858	20.3133	0	0.0166667	0.0733333
		Bc47600	4.89	0.01	0	0.243333
		Bc47646	11.5167	0	0	0.86
		Bc83571	2.42667	0	0	0.06
		Bc14940	43.1233	0.303333	0.343333	0.00666667
		Bc31766	6.93667	0.24	0.466667	0.01
		Bc57273	2.79333	0	0	0
		Bc35434	49.5567	1.86333	0.14	1.75
		Bc13887	53.6967	0	0.0333333	5.32
		Bc10501	17.0167	0.0566667	0.0933333	1.02
		Bc13093	11.8033	0.0533333	0.05	0.366667
		Bc19720	13.2767	1.06667	0	0.22
		Bc20067	5.64667	0	0.04	0.396667
		Bc20241	0.666667	0	0	0
		Bc24758	3.71667	0	0	0.553333
		Bc16625	0.553333	0	0	0.143333
		Bc17027	1.81333	0	0	0.393333
		Bc11280	4.95	1.85	2.18667	1.21333
		Bc36612	2.84	0.546667	0.463333	1.07333
		Bc23467	0.13	0.11	0.11	0.116667
		Bc67825	0.34	0.16	0.113333	0.216667
		Bc43407	1.40333	0.0566667	0.17	1.04667
		Bc46923	2.62	1.28	0.793333	1.78
		Bc38957	4.57667	0.986667	0.953333	0.556667
		Bc40672	2.21	0.973333	0.506667	0.503333
		Bc40730	9.46667	2.97667	1.45	0.84
		Bc40824	61.0867	27.72	10.5667	3.43
		Bc38901	34.1233	10.5467	6.39667	2.14
		Bc26535	1.01333	0	0	0.09
		Bc18147	1.18333	0.646667	0.04	0
		Bc53033	0.566667	0.193333	0.126667	0.24
		Bc48031	6.2	2.42333	0.826667	0.83
		Bc48969	3.15333	1.52	1.57667	0.73
		Bc43258	3.08667	0.523333	0.156667	0.286667
		Bc47292	15.74	7.84333	2.19667	2.28
		Bc47401	3.88	1.84667	0.676667	0.726667
		Bc95697	61.27	20.88	5.47	4.42
		Bc55084	8.51	2.71667	1.32667	0.676667
		Bc62709	18.3133	6.92	0.11	2.83667
		Bc65353	0.866667	0.206667	0.1	0.173333
		Bc43327	15.6367	2.38333	2.13667	0.55
		Bc46494	1.20333	0.29	0.213333	0.496667
	UGT	Bc13435	9.08	0	2.15667	4.97333
		Bc13394	5.59667	0.0233333	4.91	10.0433
		Bc18020	0.136667	3.78667	2.21333	3.29
		Bc23227	2.48333	0	0.303333	3.78667
		Bc61442	0.966667	0.03	0.0866667	1.82333
		Bc37675	2.60667	0.18	0.243333	5.01
		Bc10605	4.87333	8.58667	21.7233	85.4533
		Bc24570	1.64	7.89333	7.39	7.02
		Bc48267	25.7833	8.71667	10.6167	2.49333
		Bc29406	155.883	43.8033	74.6067	12.62
		Bc11351	0.09	0.22	0.493333	2.89
		Bc25611	9.99333	3.47333	4.27333	150.747
		Bc18164	121.473	49.8633	48.4933	13.7733
		Bc23861	7.42	5.31667	13.0967	46.7767

## Sheet: S5
Supplementary Table S5. Interaction value between metabolite and gene.
Gene	Metabolite	R^2	P
BC41730	Saikosaponin A	0.79475	0.002
BC63711	Saikosaponin A	0.78086	0.0027
BC64762	Saikosaponin A	0.76692	0.0036
BC34686	Saikosaponin A	0.74882	0.0051
BC12259	Saikosaponin B	0.82792	0.0009
BC43237	Saikosaponin B	0.82179	0.001
BC73413	Saikosaponin B	0.7847	0.0025
BC11995	Saikosaponin B	0.78323	0.0026
BC25556	Saikosaponin B	0.75095	0.0049
BC77402	Saikosaponin B	0.74072	0.0059
BC29026	Saikosaponin B	0.7367	0.0063
BC31291	Saikosaponin B	0.71555	0.0089
BC89179	Saikosaponin B	0.96597	<.0001
BC29451	Saikosaponin B	0.94529	<.0001
BC55565	Saikosaponin B	0.96334	<.0001
BC82003	Saikosaponin B	0.9143	<.0001
BC89179	Saikosaponin D	0.88283	0.0001
BC77402	Saikosaponin D	0.88963	0.0001
BC12368	Saikosaponin D	0.88374	0.0001
BC25556	Saikosaponin D	0.88998	0.0001
BC90229	Saikosaponin D	0.88791	0.0001
BC47895	Saikosaponin D	0.87764	0.0002
BC52650	Saikosaponin D	0.87699	0.0002
BC47434	Saikosaponin D	0.86903	0.0002
BC24398	Saikosaponin D	0.86106	0.0003
BC64937	Saikosaponin D	0.84436	0.0006
BC82003	Saikosaponin D	0.84238	0.0006
BC87980	Saikosaponin D	0.81734	0.0012
BC37389	Saikosaponin D	0.81475	0.0012
BC14211	Saikosaponin D	0.80375	0.0016
BC36277	Saikosaponin D	0.78608	0.0024
BC23175	Saikosaponin D	0.74873	0.0051
BC29384	Saikosaponin D	0.74387	0.0055
BC34669	Saikosaponin D	0.7418	0.0057
BC51163	Saikosaponin D	0.72894	0.0072
BC48559	Saikosaponin D	0.72089	0.0082
BC45656	Saikosaponin D	0.71488	0.009
BC49808	Saikosaponin D	0.89726	<.0001
BC29451	Saikosaponin D	0.93022	<.0001
BC43237	Saikosaponin D	0.95713	<.0001
BC55565	Saikosaponin D	0.97925	<.0001
BC56020	Saikosaponin D	0.90013	<.0001
BC29026	Saikosaponin D	0.93615	<.0001
BC73413	Saikosaponin D	0.94081	<.0001
BC12259	Saikosaponin D	0.91643	<.0001
BC11995	Saikosaponin D	0.9186	<.0001

## Sheet: S6
Supplementary Table S6. Primer sequences.
Unigene	Enzyme	Primer	Sequence(5' to 3')	Usage
BC12259	acetoacetyl CoA transferase	Forward	CTTTGAGCGTGGTATTGCTG	Real-time PCR
		Reverse	GTTGATGGCTTTCCTCTTCC
BC14211	acetoacetyl CoA transferase	Forward	TCTGCTGCTGAAATATGTGCTG
		Reverse	ACCTCAACTGGTGCTATCTCCC
BC37389	1-deoxy-D-xylulose-5-phosphate synthase	Forward	TCAGTCCTCCCACCAAACAACA
		Reverse	CCACTCTGCTTCCCTCCCTTAT
BC12368	farnesyl diphosphate synthase	Forward	AAAAGGTTACCAGGAAGCAA
		Reverse	TTCGACATCCCTAATCCAAC
BC47895	farnesyl diphosphate synthase	Forward	GATGGAATTTCATCGCCACATA
		Reverse	TATTGCTTCCTGGTAACCTTTT
BC73413	HMG-CoA reductase	Forward	TGAGGTCGGGACAGTAGGAG
		Reverse	AGGACAGAAGCAGCCACAAT
BC36277	HMG-CoA synthase	Forward	GATTTGCGAGATCCTGCCATTT
		Reverse	GCAGTAAGACCACGCCTCATTT
BC11995	mevalonate diphosphate decarboxylase	Forward	ATGAGACCCTAATCTTGCCAATC
		Reverse	GAGCCACATTCTGTCACAATCAA
BC95697	cytochrome P450	Forward	AGTGCCTTAACTTGGATTGTCA
		Reverse	GATTGCCTCTTGTTCATCTGTG
BC13887	cytochrome P450	Forward	GTCGTGGTGGCCTAACTCTG
		Reverse	TTTGATGGCTTCTTCTTTCG
BC14940	cytochrome P450	Forward	TTGGGAGTGGAAGAAGAGGGT
		Reverse	AAACAATGCAGCAACTGAGCC
BC35434	cytochrome P450	Forward	ATCGCATGACAAAGTACGCC
		Reverse	CCACCACGACTGCACCAGCT
BC61215	β-amyrin synthase	Forward	GCCTTGTTGGCTACTGACCTTA
		Reverse	TATCTTTCACCTGCGAGGCTTT
BC49808	β-amyrin synthase	Forward	GATCAAGATCATGGATGGCAAGT
		Reverse	CATACAATCGTTCAGGCTCAAAT
BC35476	β-amyrin synthase	Forward	GTTAAAGCCTCGCAGGTGAA
		Reverse	AATCTGAAACTTGCCATCCA
ADF7	β-Actin	Forward	TGGGGTTGAGGGCACTTG
		Reverse	GACAACATACTACAAGTTCGCCAT
BC35434	cytochrome P450	Forward	aagagacaggatccgaattcATGATGATGTACTTGTATTTTTC	Subcellular localization
		Reverse	acctccgaccggtgcactagtTGGTTTGTGAGGAAATAGGC
BC95697	cytochrome P450	Forward	aagagacaggatccgaattcATGGAACTTTCTATCACTCTG
		Reverse	acctccgaccggtgcactagtAGATGGAGATTTGTGGGGATGG
